# Supplementary material for: N-(2-Formyl­phen­yl)-4-toluene­sulfonamide: a second monoclinic polymorph
Source: Acta Crystallogr Sect E Struct Rep Online. 2012 Mar 10;68(Pt 4):o1009–10. doi: 10.1107/S1600536812009403 (PMC3343975; doi:10.1107/S1600536812009403)
Supplement: Supplementary file 1 [file e-68-o1009-sup1.cif]

##############################################################################
#                                                                            #
# This CIF contains the data in a paper accepted for publication in          #
# Acta Crystallographica Section E. It conforms to the requirements of       #
# Notes for Authors for Acta Crystallographica Section E, and has been       #
# peer reviewed under the auspices of the IUCr Commission on Journals.       #
#                                                                            #
# Full details of the Crystallographic Information File format               #
# are given in the paper "The Crystallographic Information File (CIF):       #
# a New Standard Archive File for Crystallography" by S. R. Hall, F. H.      #
# Allen and I. D. Brown [Acta Cryst. (1991), A47, 655-685].                  #
#                                                                            #
# The current version of the core CIF dictionary is obtainable from          #
# ftp://ftp.iucr.org/pub/cif_core.dic.                                       #
#                                                                            #
# Software is freely available for graphical display of the structure(s)     #
# in this CIF. For information consult the CIF software page                 #
# http://www.iucr.org/resources/cif/software.                                #
#                                                                            #
# This file may be used for bona fide research purposes within the           #
# scientific community so long as proper attribution is given to the journal # 
# article from which it was obtained.                                        #
#                                                                            #
##############################################################################
data_global
_audit_creation_method     SHELXL-97
_journal_date_recd_electronic     2012-02-20
_journal_date_accepted     2012-03-02
_journal_name_full     'Acta Crystallographica, Section E'
_journal_year     2012
_journal_volume     68
_journal_issue      4
_journal_page_first     o1009
_journal_page_last     o1010
_journal_paper_category     QO
_journal_paper_doi     10.1107/S1600536812009403
_journal_coeditor_code     IM2360
_publ_contact_author_name     'S.Murugavel'
_publ_contact_author_address
;
  Department of  Physics
  Thanthai Periyar Government Institute of Technology
  Vellore 632 002
  India
;
_publ_contact_author_email     'smurugavel27@gmail.com'
_publ_contact_author_fax     '0416 091 2266652'
_publ_contact_author_phone     '091 9790084145'
_publ_section_title
;
<i>N</i>-(2-Formylphenyl)-<i>p</i>-toluenesulfonamide: a second monoclinic
polymorph
;
loop_
    _publ_author_name
    _publ_author_footnote
    _publ_author_address
    'Murugavel, S.' ?
;
Department of Physics
Thanthai Periyar Government Institute of Technology
Vellore 632 002
India
;
    'Manikandan, N.' ?
;
Department of Physics
Bharathidasan Engineering College
Nattrampalli
Vellore 635 854
India
;
    'Kannan, D.' ?
;
Department of Organic Chemistry
University of Madras
Maraimalai Campus
Chennai 600 025
India
;
    'Bakthadoss, M.'
;
Additional correspondence author, e-mail: bhakthadoss@yahoo.com.
;
;
Department of Organic Chemistry
University of Madras
Maraimalai Campus
Chennai 600 025
India
;
data_I
_chemical_name_systematic
;
<i>N</i>-(2-Formylphenyl)-<i>p</i>--toluenesulfonamide
;
_chemical_name_common     ?
_chemical_formula_moiety     'C14 H13 N O3 S'
_chemical_formula_sum     'C14 H13 N O3 S'
_chemical_formula_iupac     'C14 H13 N O3 S'
_chemical_formula_weight     275.31
_chemical_melting_point     ?
_symmetry_cell_setting     monoclinic
_symmetry_space_group_name_H-M     'P 21/n'
_symmetry_space_group_name_Hall     '-P 2yn'
loop_
    _symmetry_equiv_pos_as_xyz
    'x, y, z'
    '-x+1/2, y+1/2, -z+1/2'
    '-x, -y, -z'
    'x-1/2, -y-1/2, z-1/2'
_cell_length_a     11.5409(4)
_cell_length_b     8.1345(2)
_cell_length_c     14.1115(5)
_cell_angle_alpha     90.00
_cell_angle_beta     97.294(2)
_cell_angle_gamma     90.00
_cell_volume     1314.06(7)
_cell_formula_units_Z     4
_cell_measurement_reflns_used     4561
_cell_measurement_theta_min     2.2
_cell_measurement_theta_max     32.0
_cell_measurement_temperature     293(2)
_exptl_crystal_description     'Block'
_exptl_crystal_colour     'Pale yellow'
_exptl_crystal_size_max     0.25
_exptl_crystal_size_mid     0.23
_exptl_crystal_size_min     0.18
_exptl_crystal_density_diffrn     1.392
_exptl_crystal_density_meas     ?
_exptl_crystal_density_method     'not measured'
_exptl_crystal_F_000     576
_exptl_absorpt_coefficient_mu     0.249
_exptl_absorpt_correction_type     multi-scan
_exptl_absorpt_process_details     '(SADABS; Sheldrick, 1996)'
_exptl_absorpt_correction_T_min     0.940
_exptl_absorpt_correction_T_max     0.956
_exptl_special_details     ?
_diffrn_ambient_temperature     293(2)
_diffrn_radiation_type     MoK\a
_diffrn_radiation_wavelength     0.71073
_diffrn_radiation_source     'fine-focus sealed tube'
_diffrn_radiation_monochromator     graphite
_diffrn_measurement_device_type     'Bruker APEXII CCD'
_diffrn_measurement_method     '\w scans'
_diffrn_detector_area_resol_mean     10.0
_diffrn_reflns_number     16047
_diffrn_reflns_av_R_equivalents     0.0289
_diffrn_reflns_av_sigmaI/netI     0.0278
_diffrn_reflns_theta_min     2.15
_diffrn_reflns_theta_max     32.02
_diffrn_reflns_theta_full     25.00
_diffrn_measured_fraction_theta_max     0.933
_diffrn_measured_fraction_theta_full     1.000
_diffrn_reflns_limit_h_min     -15
_diffrn_reflns_limit_h_max     16
_diffrn_reflns_limit_k_min     -11
_diffrn_reflns_limit_k_max     12
_diffrn_reflns_limit_l_min     -16
_diffrn_reflns_limit_l_max     21
_diffrn_standards_number     .
_diffrn_standards_interval_count     .
_diffrn_standards_interval_time     .
_diffrn_standards_decay_%     .
_refine_special_details
;
Refinement of <i>F</i>^2^ against ALL reflections. The weighted <i>R</i>-factor
<i>wR</i> and goodness of fit <i>S</i> are based on <i>F</i>^2^, conventional
<i>R</i>-factors <i>R</i> are based on <i>F</i>, with <i>F</i> set to zero for
negative <i>F</i>^2^. The threshold expression of <i>F</i>^2^ >
\s(<i>F</i>^2^) is used only for calculating <i>R</i>-factors(gt) <i>etc</i>.
and is not relevant to the choice of reflections for refinement.
<i>R</i>-factors based on <i>F</i>^2^ are statistically about twice as large
as those based on <i>F</i>, and <i>R</i>- factors based on ALL data will be
even larger.
;
_reflns_number_total     4254
_reflns_number_gt     2678
_reflns_threshold_expression     I>2\s(I)
_refine_ls_structure_factor_coef     Fsqd
_refine_ls_matrix_type     full
_refine_ls_R_factor_all     0.0833
_refine_ls_R_factor_gt     0.0485
_refine_ls_wR_factor_gt     0.1316
_refine_ls_wR_factor_ref     0.1551
_refine_ls_goodness_of_fit_ref     1.017
_refine_ls_restrained_S_all     1.017
_refine_ls_number_reflns     4254
_refine_ls_number_parameters     174
_refine_ls_number_restraints     0
_refine_ls_hydrogen_treatment     constr
_refine_ls_weighting_scheme     calc
_refine_ls_weighting_details
         'calc w=1/[\s^2^(Fo^2^)+(0.0735P)^2^+0.2545P] where P=(Fo^2^+2Fc^2^)/3'
_atom_sites_solution_hydrogens     geom
_atom_sites_solution_primary     direct
_atom_sites_solution_secondary     difmap
_refine_ls_shift/su_max     0.000
_refine_ls_shift/su_mean     0.000
_refine_diff_density_max     0.298
_refine_diff_density_min     -0.401
_refine_ls_extinction_method     'SHELXL97 (Sheldrick, 2008)'
_refine_ls_extinction_coef     0.023(3)
_refine_ls_extinction_expression
                                  'Fc^*^=kFc[1+0.001xFc^2^\l^3^/sin(2\q)]^-1/4^'
loop_
    _atom_type_symbol
    _atom_type_description
    _atom_type_scat_dispersion_real
    _atom_type_scat_dispersion_imag
    _atom_type_scat_source
    'C' 'C' 0.0033 0.0016
                         'International Tables Vol C Tables 4.2.6.8 and 6.1.1.4'
    'H' 'H' 0.0000 0.0000
                         'International Tables Vol C Tables 4.2.6.8 and 6.1.1.4'
    'N' 'N' 0.0061 0.0033
                         'International Tables Vol C Tables 4.2.6.8 and 6.1.1.4'
    'O' 'O' 0.0106 0.0060
                         'International Tables Vol C Tables 4.2.6.8 and 6.1.1.4'
    'S' 'S' 0.1246 0.1234
                         'International Tables Vol C Tables 4.2.6.8 and 6.1.1.4'
_computing_data_collection     'APEX2 (Bruker, 2004)'
_computing_cell_refinement     'APEX2 and SAINT (Bruker, 2004)'
_computing_data_reduction     'SAINT and XPREP (Bruker, 2004)'
_computing_structure_solution     'SHELXS97 (Sheldrick, 2008)'
_computing_structure_refinement     'SHELXL97 (Sheldrick, 2008)'
_computing_molecular_graphics     'ORTEP-3 (Farrugia, 1997)'
_computing_publication_material
                            'SHELXL97 (Sheldrick, 2008) and PLATON (Spek, 2009)'
loop_
    _atom_site_type_symbol
    _atom_site_label
    _atom_site_fract_x
    _atom_site_fract_y
    _atom_site_fract_z
    _atom_site_U_iso_or_equiv
    _atom_site_adp_type
    _atom_site_calc_flag
    _atom_site_refinement_flags
    _atom_site_occupancy
    _atom_site_symmetry_multiplicity
    _atom_site_disorder_assembly
    _atom_site_disorder_group
    S S1 0.52951(5) 0.12891(6) 0.23059(3) 0.06087(19) Uani d . 1 1 . .
    C C1 0.56496(14) 0.25944(19) 0.05828(10) 0.0454(4) Uani d . 1 1 . .
    C C6 0.51658(14) 0.27675(19) -0.03793(11) 0.0472(4) Uani d . 1 1 . .
    N N1 0.50096(14) 0.1677(2) 0.11710(10) 0.0566(4) Uani d . 1 1 . .
    H H1 0.4372 0.1256 0.0892 0.068 Uiso calc R 1 1 . .
    C C5 0.57925(17) 0.3623(2) -0.10019(12) 0.0580(4) Uani d . 1 1 . .
    H H5 0.5484 0.3721 -0.1641 0.070 Uiso calc R 1 1 . .
    O O1 0.33743(12) 0.13376(18) -0.03182(11) 0.0708(4) Uani d . 1 1 . .
    C C8 0.49992(15) 0.3098(2) 0.29018(11) 0.0497(4) Uani d . 1 1 . .
    C C13 0.58899(15) 0.4156(2) 0.32385(12) 0.0563(4) Uani d . 1 1 . .
    H H13 0.6657 0.3916 0.3151 0.068 Uiso calc R 1 1 . .
    C C7 0.40286(17) 0.2107(2) -0.07598(13) 0.0608(5) Uani d . 1 1 . .
    H H7 0.3780 0.2293 -0.1404 0.073 Uiso calc R 1 1 . .
    C C2 0.67100(15) 0.3343(2) 0.08926(12) 0.0556(4) Uani d . 1 1 . .
    H H2 0.7026 0.3273 0.1531 0.067 Uiso calc R 1 1 . .
    O O2 0.65042(14) 0.0934(2) 0.25269(11) 0.0804(5) Uani d . 1 1 . .
    C C11 0.45109(18) 0.5950(2) 0.38535(13) 0.0614(5) Uani d . 1 1 . .
    C C12 0.56359(17) 0.5566(3) 0.37043(14) 0.0627(5) Uani d . 1 1 . .
    H H12 0.6239 0.6281 0.3925 0.075 Uiso calc R 1 1 . .
    C C4 0.68487(18) 0.4321(3) -0.06949(15) 0.0640(5) Uani d . 1 1 . .
    H H4 0.7262 0.4877 -0.1120 0.077 Uiso calc R 1 1 . .
    C C10 0.36292(18) 0.4862(3) 0.35138(15) 0.0680(5) Uani d . 1 1 . .
    H H10 0.2864 0.5098 0.3608 0.082 Uiso calc R 1 1 . .
    O O3 0.44396(17) 0.0087(2) 0.24676(12) 0.0891(5) Uani d . 1 1 . .
    C C3 0.72931(17) 0.4190(2) 0.02550(15) 0.0612(5) Uani d . 1 1 . .
    H H3 0.8004 0.4686 0.0470 0.073 Uiso calc R 1 1 . .
    C C9 0.38592(17) 0.3451(3) 0.30435(14) 0.0626(5) Uani d . 1 1 . .
    H H9 0.3257 0.2736 0.2821 0.075 Uiso calc R 1 1 . .
    C C14 0.4263(3) 0.7500(3) 0.43715(17) 0.0867(7) Uani d . 1 1 . .
    H H14A 0.4874 0.7685 0.4888 0.130 Uiso calc R 1 1 . .
    H H14B 0.3530 0.7394 0.4620 0.130 Uiso calc R 1 1 . .
    H H14C 0.4226 0.8412 0.3937 0.130 Uiso calc R 1 1 . .
loop_
    _atom_site_aniso_label
    _atom_site_aniso_U_11
    _atom_site_aniso_U_22
    _atom_site_aniso_U_33
    _atom_site_aniso_U_12
    _atom_site_aniso_U_13
    _atom_site_aniso_U_23
    S1 0.0805(4) 0.0561(3) 0.0451(2) 0.0081(2) 0.0047(2) 0.00904(18)
    C1 0.0500(9) 0.0445(8) 0.0410(7) 0.0082(7) 0.0029(6) -0.0031(6)
    C6 0.0532(9) 0.0437(8) 0.0427(8) 0.0071(7) -0.0011(6) -0.0044(6)
    N1 0.0595(9) 0.0669(9) 0.0423(7) -0.0054(7) 0.0017(6) 0.0015(6)
    C5 0.0707(12) 0.0595(10) 0.0421(8) 0.0054(8) 0.0008(8) 0.0025(7)
    O1 0.0607(8) 0.0794(10) 0.0696(9) -0.0118(7) -0.0021(7) -0.0111(7)
    C8 0.0514(9) 0.0599(9) 0.0378(7) 0.0042(7) 0.0054(6) 0.0084(7)
    C13 0.0441(9) 0.0767(12) 0.0476(9) 0.0044(8) 0.0039(7) 0.0005(8)
    C7 0.0642(12) 0.0651(11) 0.0489(9) 0.0029(9) -0.0086(8) -0.0085(8)
    C2 0.0519(10) 0.0678(11) 0.0445(8) 0.0046(8) -0.0039(7) -0.0020(7)
    O2 0.0930(11) 0.0843(10) 0.0605(8) 0.0407(8) -0.0041(7) 0.0065(7)
    C11 0.0777(13) 0.0623(11) 0.0476(9) 0.0109(9) 0.0218(9) 0.0132(8)
    C12 0.0633(11) 0.0707(12) 0.0548(10) -0.0064(9) 0.0098(8) -0.0037(9)
    C4 0.0695(12) 0.0635(11) 0.0608(11) -0.0013(9) 0.0150(9) 0.0072(9)
    C10 0.0535(11) 0.0891(15) 0.0649(12) 0.0125(10) 0.0210(9) 0.0108(10)
    O3 0.1354(14) 0.0640(9) 0.0700(10) -0.0193(9) 0.0206(9) 0.0124(7)
    C3 0.0514(10) 0.0642(11) 0.0672(12) -0.0025(8) 0.0043(8) -0.0027(9)
    C9 0.0498(10) 0.0785(13) 0.0606(11) -0.0063(9) 0.0115(8) 0.0067(9)
    C14 0.128(2) 0.0684(13) 0.0712(14) 0.0182(14) 0.0426(14) 0.0085(11)
_geom_special_details
;
All e.s.d.'s (except the e.s.d. in the dihedral angle between two l.s. planes)
are estimated using the full covariance matrix. The cell e.s.d.'s are taken
into account individually in the estimation of e.s.d.'s in distances, angles
and torsion angles; correlations between e.s.d.'s in cell parameters are only
used when they are defined by crystal symmetry. An approximate (isotropic)
treatment of cell e.s.d.'s is used for estimating e.s.d.'s involving l.s.
planes.
;
loop_
    _geom_bond_atom_site_label_1
    _geom_bond_atom_site_label_2
    _geom_bond_site_symmetry_2
    _geom_bond_distance
    _geom_bond_publ_flag
    S1 O2 . 1.4204(16) ?
    S1 O3 . 1.4285(16) ?
    S1 N1 . 1.6245(14) ?
    S1 C8 . 1.7500(18) ?
    C1 C2 . 1.387(2) ?
    C1 N1 . 1.395(2) ?
    C1 C6 . 1.408(2) ?
    C6 C5 . 1.393(2) ?
    C6 C7 . 1.456(3) ?
    N1 H1 . 0.8600 ?
    C5 C4 . 1.364(3) ?
    C5 H5 . 0.9300 ?
    O1 C7 . 1.212(2) ?
    C8 C13 . 1.378(3) ?
    C8 C9 . 1.386(3) ?
    C13 C12 . 1.372(3) ?
    C13 H13 . 0.9300 ?
    C7 H7 . 0.9300 ?
    C2 C3 . 1.375(3) ?
    C2 H2 . 0.9300 ?
    C11 C12 . 1.377(3) ?
    C11 C10 . 1.387(3) ?
    C11 C14 . 1.503(3) ?
    C12 H12 . 0.9300 ?
    C4 C3 . 1.377(3) ?
    C4 H4 . 0.9300 ?
    C10 C9 . 1.369(3) ?
    C10 H10 . 0.9300 ?
    C3 H3 . 0.9300 ?
    C9 H9 . 0.9300 ?
    C14 H14A . 0.9600 ?
    C14 H14B . 0.9600 ?
    C14 H14C . 0.9600 ?
loop_
    _geom_angle_atom_site_label_1
    _geom_angle_atom_site_label_2
    _geom_angle_atom_site_label_3
    _geom_angle_site_symmetry_1
    _geom_angle_site_symmetry_3
    _geom_angle
    _geom_angle_publ_flag
    O2 S1 O3 . . 120.36(11) ?
    O2 S1 N1 . . 109.05(9) ?
    O3 S1 N1 . . 103.45(9) ?
    O2 S1 C8 . . 108.16(9) ?
    O3 S1 C8 . . 108.55(9) ?
    N1 S1 C8 . . 106.44(8) ?
    C2 C1 N1 . . 124.04(14) ?
    C2 C1 C6 . . 119.08(15) ?
    N1 C1 C6 . . 116.87(15) ?
    C5 C6 C1 . . 118.94(15) ?
    C5 C6 C7 . . 117.88(15) ?
    C1 C6 C7 . . 123.17(16) ?
    C1 N1 S1 . . 129.33(12) ?
    C1 N1 H1 . . 115.3 ?
    S1 N1 H1 . . 115.3 ?
    C4 C5 C6 . . 121.47(16) ?
    C4 C5 H5 . . 119.3 ?
    C6 C5 H5 . . 119.3 ?
    C13 C8 C9 . . 120.11(18) ?
    C13 C8 S1 . . 120.54(13) ?
    C9 C8 S1 . . 119.35(15) ?
    C12 C13 C8 . . 119.45(17) ?
    C12 C13 H13 . . 120.3 ?
    C8 C13 H13 . . 120.3 ?
    O1 C7 C6 . . 126.30(17) ?
    O1 C7 H7 . . 116.9 ?
    C6 C7 H7 . . 116.9 ?
    C3 C2 C1 . . 119.95(16) ?
    C3 C2 H2 . . 120.0 ?
    C1 C2 H2 . . 120.0 ?
    C12 C11 C10 . . 117.85(19) ?
    C12 C11 C14 . . 120.4(2) ?
    C10 C11 C14 . . 121.76(19) ?
    C13 C12 C11 . . 121.71(19) ?
    C13 C12 H12 . . 119.1 ?
    C11 C12 H12 . . 119.1 ?
    C5 C4 C3 . . 118.96(18) ?
    C5 C4 H4 . . 120.5 ?
    C3 C4 H4 . . 120.5 ?
    C9 C10 C11 . . 121.57(18) ?
    C9 C10 H10 . . 119.2 ?
    C11 C10 H10 . . 119.2 ?
    C2 C3 C4 . . 121.53(18) ?
    C2 C3 H3 . . 119.2 ?
    C4 C3 H3 . . 119.2 ?
    C10 C9 C8 . . 119.3(2) ?
    C10 C9 H9 . . 120.3 ?
    C8 C9 H9 . . 120.3 ?
    C11 C14 H14A . . 109.5 ?
    C11 C14 H14B . . 109.5 ?
    H14A C14 H14B . . 109.5 ?
    C11 C14 H14C . . 109.5 ?
    H14A C14 H14C . . 109.5 ?
    H14B C14 H14C . . 109.5 ?
loop_
    _geom_torsion_atom_site_label_1
    _geom_torsion_atom_site_label_2
    _geom_torsion_atom_site_label_3
    _geom_torsion_atom_site_label_4
    _geom_torsion_site_symmetry_1
    _geom_torsion_site_symmetry_2
    _geom_torsion_site_symmetry_3
    _geom_torsion_site_symmetry_4
    _geom_torsion
    _geom_torsion_publ_flag
    C2 C1 C6 C5 . . . . 2.9(2) ?
    N1 C1 C6 C5 . . . . -177.73(15) ?
    C2 C1 C6 C7 . . . . -176.46(16) ?
    N1 C1 C6 C7 . . . . 2.9(2) ?
    C2 C1 N1 S1 . . . . 1.3(3) ?
    C6 C1 N1 S1 . . . . -178.02(13) ?
    O2 S1 N1 C1 . . . . -41.57(18) ?
    O3 S1 N1 C1 . . . . -170.79(16) ?
    C8 S1 N1 C1 . . . . 74.91(17) ?
    C1 C6 C5 C4 . . . . -1.3(3) ?
    C7 C6 C5 C4 . . . . 178.06(17) ?
    O2 S1 C8 C13 . . . . 18.43(17) ?
    O3 S1 C8 C13 . . . . 150.58(15) ?
    N1 S1 C8 C13 . . . . -98.64(15) ?
    O2 S1 C8 C9 . . . . -160.77(14) ?
    O3 S1 C8 C9 . . . . -28.61(16) ?
    N1 S1 C8 C9 . . . . 82.16(15) ?
    C9 C8 C13 C12 . . . . -0.8(3) ?
    S1 C8 C13 C12 . . . . -179.94(14) ?
    C5 C6 C7 O1 . . . . -179.95(18) ?
    C1 C6 C7 O1 . . . . -0.6(3) ?
    N1 C1 C2 C3 . . . . 178.36(16) ?
    C6 C1 C2 C3 . . . . -2.3(3) ?
    C8 C13 C12 C11 . . . . 0.6(3) ?
    C10 C11 C12 C13 . . . . -0.2(3) ?
    C14 C11 C12 C13 . . . . 179.64(18) ?
    C6 C5 C4 C3 . . . . -0.9(3) ?
    C12 C11 C10 C9 . . . . -0.1(3) ?
    C14 C11 C10 C9 . . . . -179.92(19) ?
    C1 C2 C3 C4 . . . . 0.1(3) ?
    C5 C4 C3 C2 . . . . 1.5(3) ?
    C11 C10 C9 C8 . . . . -0.1(3) ?
    C13 C8 C9 C10 . . . . 0.5(3) ?
    S1 C8 C9 C10 . . . . 179.68(15) ?
loop_
    _geom_hbond_atom_site_label_D
    _geom_hbond_atom_site_label_H
    _geom_hbond_atom_site_label_A
    _geom_hbond_site_symmetry_A
    _geom_hbond_distance_DH
    _geom_hbond_distance_HA
    _geom_hbond_distance_DA
    _geom_hbond_angle_DHA
    N1 H1 O1 1 0.86 1.94 2.655(2) 140.0
    C2 H2 O2 1 0.93 2.48 3.059(2) 120.0
    C14 H14C O3 1_565 0.96 2.52 3.439(3) 160.5
    C5 H5 Cg1 3_665 0.93 2.82 3.658(2) 150.0
_iucr_refine_instructions_details
;
TITL SM18 in P2(1)/n
CELL  0.71073  11.5409   8.1345  14.1115   90.000   97.294   90.000
ZERR     4.00   0.0004   0.0002   0.0005    0.000    0.002    0.000
LATT   1
SYMM  1/2 - X, 1/2 + Y, 1/2 - Z
SFAC  C    H    N    O    S
UNIT  56   52   4    12   4
MERG   2
FMAP   2
PLAN   20
BOND
L.S.   14
EQIV $1 X, 1+Y, Z
HTAB C14 O3_$1
BOND $H
ACTA 50
CONF
WGHT    0.073500    0.254500
EXTI    0.022654
FVAR       0.26130
MOLE    1
S1    5    0.529507    0.128913    0.230591    11.00000    0.08055    0.05612 =
         0.04511    0.00904    0.00472    0.00810
C1    1    0.564960    0.259442    0.058279    11.00000    0.05001    0.04454 =
         0.04105   -0.00312    0.00295    0.00823
C6    1    0.516577    0.276749   -0.037932    11.00000    0.05322    0.04372 =
         0.04267   -0.00437   -0.00108    0.00714
N1    3    0.500965    0.167669    0.117099    11.00000    0.05946    0.06688 =
         0.04233    0.00154    0.00173   -0.00544
AFIX  43
H1    2    0.437221    0.125555    0.089247    11.00000   -1.20000
AFIX   0
C5    1    0.579246    0.362348   -0.100192    11.00000    0.07074    0.05952 =
         0.04206    0.00246    0.00080    0.00539
AFIX  43
H5    2    0.548396    0.372147   -0.164100    11.00000   -1.20000
AFIX   0
O1    4    0.337425    0.133760   -0.031816    11.00000    0.06069    0.07941 =
         0.06963   -0.01112   -0.00205   -0.01182
C8    1    0.499920    0.309838    0.290177    11.00000    0.05143    0.05986 =
         0.03775    0.00842    0.00538    0.00422
C13   1    0.588991    0.415570    0.323850    11.00000    0.04412    0.07670 =
         0.04762    0.00052    0.00391    0.00440
AFIX  43
H13   2    0.665696    0.391555    0.315088    11.00000   -1.20000
AFIX   0
C7    1    0.402857    0.210689   -0.075981    11.00000    0.06423    0.06511 =
         0.04889   -0.00851   -0.00862    0.00290
AFIX  43
H7    2    0.378026    0.229312   -0.140384    11.00000   -1.20000
AFIX   0
C2    1    0.670997    0.334330    0.089263    11.00000    0.05193    0.06781 =
         0.04450   -0.00198   -0.00386    0.00456
AFIX  43
H2    2    0.702626    0.327281    0.153115    11.00000   -1.20000
AFIX   0
O2    4    0.650420    0.093408    0.252685    11.00000    0.09295    0.08427 =
         0.06047    0.00650   -0.00408    0.04071
C11   1    0.451091    0.594985    0.385348    11.00000    0.07774    0.06226 =
         0.04764    0.01324    0.02180    0.01092
C12   1    0.563588    0.556615    0.370427    11.00000    0.06327    0.07072 =
         0.05477   -0.00365    0.00984   -0.00642
AFIX  43
H12   2    0.623900    0.628141    0.392488    11.00000   -1.20000
AFIX   0
C4    1    0.684872    0.432120   -0.069491    11.00000    0.06951    0.06347 =
         0.06084    0.00724    0.01501   -0.00131
AFIX  43
H4    2    0.726204    0.487661   -0.112040    11.00000   -1.20000
AFIX   0
C10   1    0.362920    0.486240    0.351380    11.00000    0.05350    0.08913 =
         0.06489    0.01077    0.02097    0.01252
AFIX  43
H10   2    0.286352    0.509781    0.360780    11.00000   -1.20000
AFIX   0
O3    4    0.443960    0.008678    0.246756    11.00000    0.13542    0.06395 =
         0.06996    0.01236    0.02061   -0.01930
C3    1    0.729314    0.419000    0.025497    11.00000    0.05138    0.06420 =
         0.06720   -0.00270    0.00427   -0.00251
AFIX  43
H3    2    0.800421    0.468559    0.047016    11.00000   -1.20000
AFIX   0
C9    1    0.385917    0.345083    0.304347    11.00000    0.04983    0.07852 =
         0.06063    0.00668    0.01151   -0.00633
AFIX  43
H9    2    0.325650    0.273586    0.282137    11.00000   -1.20000
AFIX   0
C14   1    0.426284    0.750020    0.437150    11.00000    0.12837    0.06842 =
         0.07116    0.00851    0.04260    0.01817
AFIX 137
H14A  2    0.487449    0.768469    0.488810    11.00000   -1.50000
H14B  2    0.352997    0.739387    0.462036    11.00000   -1.50000
H14C  2    0.422563    0.841207    0.393683    11.00000   -1.50000
HKLF    4
REM  SM18 in P2(1)/n
REM R1 =  0.0485 for   2678 Fo > 4sig(Fo)  and  0.0833 for all   4254 data
REM    174 parameters refined using      0 restraints
END
WGHT      0.0693      0.2476
REM Highest difference peak  0.298,  deepest hole -0.401,  1-sigma level  0.047
Q1    1   0.5979  0.1374  0.2563  11.00000  0.05    0.30
Q2    1   0.5099  0.2194  0.2591  11.00000  0.05    0.25
Q3    1   0.5191  0.0066  0.2754  11.00000  0.05    0.24
Q4    1   0.7167  0.3784 -0.0326  11.00000  0.05    0.24
Q5    1   0.5022  0.5860  0.3645  11.00000  0.05    0.23
Q6    1   0.4069  0.5660  0.3488  11.00000  0.05    0.22
Q7    1   0.5400  0.3402  0.3291  11.00000  0.05    0.20
Q8    1   0.4535  0.3304  0.3026  11.00000  0.05    0.20
Q9    1   0.4484  0.2982  0.3243  11.00000  0.05    0.19
Q10   1   0.5205  0.1521  0.1736  11.00000  0.05    0.19
Q11   1   0.3687  0.7412  0.4032  11.00000  0.05    0.18
Q12   1   0.4175  0.7359  0.4972  11.00000  0.05    0.18
Q13   1   0.3783  0.4391  0.3079  11.00000  0.05    0.18
Q14   1   0.4403  0.6648  0.4031  11.00000  0.05    0.18
Q15   1   0.5406  0.2580  0.0069  11.00000  0.05    0.17
Q16   1   0.7160  0.3431  0.0566  11.00000  0.05    0.17
Q17   1   0.4740  0.8550  0.4205  11.00000  0.05    0.17
Q18   1   0.4129  0.0315  0.2764  11.00000  0.05    0.16
Q19   1   0.6409  0.2656  0.0660  11.00000  0.05    0.16
Q20   1   0.4658  0.2332 -0.0492  11.00000  0.05    0.16
;
