# Supplementary material for: N-(2-Formyl­phen­yl)-4-toluene­sulfonamide: a second monoclinic polymorph
Source: Acta Crystallogr Sect E Struct Rep Online. 2012 Mar 10;68(Pt 4):o1009–10. doi: 10.1107/S1600536812009403 (PMC3343975; doi:10.1107/S1600536812009403)
Supplement: Supplementary file 2 [file e-68-o1009-Isup2.hkl]

#
# h,k,l, Fc-squared, Fo-squared, sigma(Fo-squared) and status flag
#
data_I
_shelx_title ' SM18 in P2(1)/n'
_shelx_refln_list_code          4
_shelx_F_calc_maximum      148.87
_exptl_crystal_F_000       576.00
_reflns_d_resolution_high  0.6702
 
loop_
 _symmetry_equiv_pos_as_xyz
 'x, y, z'
 '-x+1/2, y+1/2, -z+1/2'
 '-x, -y, -z'
 'x-1/2, -y-1/2, z-1/2'
 
_cell_length_a    11.5409
_cell_length_b     8.1345
_cell_length_c    14.1115
_cell_angle_alpha  90.000
_cell_angle_beta   97.294
_cell_angle_gamma  90.000
 
_shelx_F_squared_multiplier     1.000
 
loop_
 _refln_index_h
 _refln_index_k
 _refln_index_l
 _refln_F_squared_calc
 _refln_F_squared_meas
 _refln_F_squared_sigma
 _refln_observed_status
   2   0   0    22162.83    22097.52    266.56 o
   4   0   0        0.86        0.29      0.31 o
   6   0   0      472.30      502.24     11.11 o
   8   0   0       19.53       20.40      1.58 o
  10   0   0        1.38        0.40      1.19 o
  12   0   0       63.75       63.44      5.27 o
  14   0   0        1.68        7.18      2.93 o
  16   0   0        0.05        2.78      3.22 o
   1   1   0       41.43       33.71      0.48 o
   2   1   0     2594.29     2794.71     25.19 o
   3   1   0     1826.63     1771.24     18.22 o
   4   1   0     1527.93     1553.83     15.99 o
   5   1   0      446.00      459.12      5.70 o
   6   1   0     2249.34     2443.08     34.99 o
   7   1   0      565.10      614.15      9.37 o
   8   1   0      232.16      256.07      4.75 o
   9   1   0       28.89       22.45      1.50 o
  10   1   0        1.64        3.10      1.20 o
  11   1   0        2.54        4.32      2.49 o
  12   1   0        0.03       -0.87      3.00 o
  13   1   0        4.09        1.58      1.60 o
  14   1   0        8.40        9.02      2.22 o
  15   1   0        1.52        2.81      2.12 o
  16   1   0        2.10        0.88      3.22 o
   0   2   0      351.23      393.55      4.38 o
   1   2   0     2421.46     2470.25     20.33 o
   2   2   0     2584.18     2636.96     22.59 o
   3   2   0      183.92      169.87      1.69 o
   4   2   0      248.84      281.04      3.10 o
   5   2   0       37.21       28.02      0.87 o
   6   2   0      113.89      130.12      2.14 o
   7   2   0       34.66       30.34      1.07 o
   8   2   0       28.94       26.41      1.34 o
   9   2   0      428.25      438.70      6.48 o
  10   2   0       87.96       80.14      3.10 o
  11   2   0      111.16      111.16      3.74 o
  12   2   0       31.08       23.92      2.58 o
  13   2   0        9.98        5.06      3.37 o
  14   2   0        0.09        2.07      1.83 o
  15   2   0        1.88        3.91      2.25 o
  16   2   0        0.87        0.00      3.37 o
   1   3   0      112.80       87.81      1.06 o
   2   3   0      510.99      483.70      4.45 o
   3   3   0        1.15        0.26      0.27 o
   4   3   0       56.98       61.47      1.35 o
   5   3   0      281.83      263.11      3.70 o
   6   3   0       63.66       68.10      1.62 o
   7   3   0      118.22      135.61      2.48 o
   8   3   0        1.06        2.24      0.75 o
   9   3   0        6.84        4.06      1.06 o
  10   3   0       37.90       35.51      1.85 o
  11   3   0       15.47       11.46      1.39 o
  12   3   0       24.00       25.92      2.73 o
  13   3   0        0.07        0.70      1.81 o
  14   3   0       10.61        8.60      2.42 o
  15   3   0        0.27       -0.47      2.12 o
   0   4   0     1499.65     1421.80     16.35 o
   1   4   0        0.06       -0.27      0.27 o
   2   4   0        5.51        1.23      0.37 o
   3   4   0      137.22      132.23      1.94 o
   4   4   0       48.96       44.27      1.41 o
   5   4   0      146.50      147.13      2.53 o
   6   4   0      399.44      379.89      5.23 o
   7   4   0       18.31       15.92      1.02 o
   8   4   0        0.85        0.18      1.42 o
   9   4   0        6.32        4.52      1.16 o
  10   4   0        3.76        3.84      1.44 o
  11   4   0       11.61       14.23      1.47 o
  12   4   0        1.36        1.53      1.69 o
  13   4   0        0.11       -0.95      2.56 o
  14   4   0       12.39       12.31      2.67 o
  15   4   0        1.42        0.92      2.56 o
   1   5   0       38.21       37.74      0.98 o
   2   5   0       17.01       15.26      0.61 o
   3   5   0        1.80        4.35      0.55 o
   4   5   0      151.08      152.64      2.44 o
   5   5   0      238.20      210.33      2.91 o
   6   5   0      113.12      126.01      2.28 o
   7   5   0      478.10      442.39      6.91 o
   8   5   0       61.47       60.46      2.42 o
   9   5   0        0.36       -0.14      1.01 o
  10   5   0        0.62        0.27      1.05 o
  11   5   0        0.86        0.75      1.15 o
  12   5   0        1.25        2.26      1.76 o
  13   5   0        0.48        1.41      3.59 o
  14   5   0        0.40        0.76      2.27 o
  15   5   0        0.71        3.66      3.81 o
   0   6   0        9.50        9.97      1.07 o
   1   6   0       18.85       21.49      0.69 o
   2   6   0       20.54       24.92      0.89 o
   3   6   0       52.24       62.03      1.63 o
   4   6   0        4.49        4.66      0.68 o
   5   6   0      104.97      112.06      2.26 o
   6   6   0      102.20      104.10      2.68 o
   7   6   0       43.00       45.94      2.14 o
   8   6   0       26.80       20.04      1.67 o
   9   6   0       24.36       23.53      1.81 o
  10   6   0        6.45        7.83      1.43 o
  11   6   0       42.28       48.41      3.95 o
  12   6   0        0.01       -0.04      1.86 o
  13   6   0        8.96       14.87      5.64 o
  14   6   0        1.52       -1.46      3.37 o
   1   7   0      429.82      445.06      5.64 o
   2   7   0      188.08      183.44      3.59 o
   3   7   0      254.68      254.74      4.31 o
   4   7   0      224.50      229.56      4.07 o
   5   7   0      231.89      219.52      4.04 o
   6   7   0       53.59       55.27      2.46 o
   7   7   0        3.12        3.63      1.24 o
   8   7   0        2.20        0.39      1.14 o
   9   7   0        6.68        5.37      1.42 o
  10   7   0        1.30        1.52      1.52 o
  11   7   0        0.07       -1.93      2.77 o
  12   7   0        0.44       -0.44      2.64 o
  13   7   0        0.80        2.20      2.93 o
   0   8   0      150.15      136.61      5.48 o
   1   8   0        7.76        9.20      1.46 o
   2   8   0      134.31      141.05      3.98 o
   3   8   0       38.33       35.42      2.14 o
   4   8   0        5.97        6.31      1.45 o
   5   8   0       51.80       46.61      2.47 o
   6   8   0        0.03       -1.17      1.17 o
   7   8   0        3.05        0.59      1.44 o
   8   8   0        5.86        5.49      1.74 o
   9   8   0        0.80        1.10      1.67 o
  10   8   0       11.69       16.42      2.39 o
  11   8   0        4.09        7.92      2.38 o
   1   9   0       12.58       17.33      2.25 o
   2   9   0        0.02        1.91      1.34 o
   3   9   0        5.91        9.17      2.08 o
   4   9   0       61.09       63.37      2.93 o
   5   9   0        0.76       -0.39      1.34 o
   6   9   0       20.12       28.94      2.98 o
   7   9   0        0.34       -1.51      1.51 o
   8   9   0        1.99        3.27      1.83 o
   9   9   0        3.32        4.07      2.02 o
  10   9   0        0.02       -0.14      2.00 o
   0  10   0        3.09        2.85      2.14 o
   1  10   0        1.41        1.96      1.55 o
   2  10   0        0.45        0.80      1.51 o
   3  10   0        3.40        2.07      1.54 o
   4  10   0        0.67       -0.24      1.58 o
   5  10   0        1.35        1.52      1.59 o
   6  10   0        1.46        1.27      1.85 o
   7  10   0        7.29        7.38      2.18 o
   8  10   0        5.39        5.58      2.26 o
   9  10   0        1.65        4.32      2.88 o
   1  11   0        0.73        1.16      1.74 o
   2  11   0        4.18        3.63      1.80 o
   3  11   0        0.23        1.13      1.77 o
   4  11   0        0.03        0.40      1.73 o
   5  11   0        1.82        2.20      3.95 o
   6  11   0        0.07        0.29      3.66 o
   0  12   0        0.00       -0.15      4.10 o
   1  12   0        0.39       -1.81      2.71 o
 -15   0   1        0.04        0.59      2.64 o
 -13   0   1       93.18       97.16      6.74 o
 -11   0   1       44.90       49.08      4.40 o
  -9   0   1       28.83       34.61      2.27 o
  -7   0   1      565.72      626.87     18.91 o
  -5   0   1     1928.60     2051.86     32.46 o
  -3   0   1      279.28      307.27      4.64 o
  -1   0   1     5055.75     2456.74     62.87 o
   1   0   1     1242.59     1016.56     20.49 o
   3   0   1      722.61      650.50     21.39 o
   5   0   1     1472.20     1670.70     26.50 o
   7   0   1      212.04      227.53      6.38 o
   9   0   1       61.40       65.67      2.92 o
  11   0   1       58.87       45.71      4.25 o
  13   0   1        0.13        4.98      2.49 o
  15   0   1       21.72       28.56      4.69 o
 -16   1   1        0.13        0.77      2.49 o
 -15   1   1        0.04        1.72      2.02 o
 -14   1   1        0.13       -1.21      2.71 o
 -13   1   1        0.71        3.78      1.83 o
 -12   1   1        3.75        5.53      1.81 o
 -11   1   1        1.00        2.01      1.34 o
 -10   1   1       79.24       91.09      2.79 o
  -9   1   1       14.08       14.90      1.21 o
  -8   1   1      538.96      542.51      7.67 o
  -7   1   1      151.26      137.24      3.09 o
  -6   1   1        2.09       -0.33      0.39 o
  -5   1   1      186.57      183.29      2.88 o
  -4   1   1     1449.81     1618.52     15.72 o
  -3   1   1     1196.67     1162.48     10.75 o
  -2   1   1     7620.34     7759.19     94.14 o
  -1   1   1     3724.46     3852.77     44.08 o
   0   1   1      859.15      870.22      6.85 o
   1   1   1     6287.62     6472.99     61.43 o
   2   1   1      259.68      240.06      2.43 o
   3   1   1       77.30       69.57      0.98 o
   4   1   1        5.54        5.73      0.30 o
   5   1   1     2080.89     2273.53     23.40 o
   6   1   1       83.24       82.66      1.62 o
   7   1   1      784.75      881.75     12.35 o
   8   1   1      210.21      198.78      3.14 o
   9   1   1       58.30       68.61      2.10 o
  10   1   1      213.92      229.94      5.44 o
  11   1   1        5.54        9.49      1.98 o
  12   1   1        5.67        5.70      4.69 o
  13   1   1        0.00        0.19      1.65 o
  14   1   1        4.12        5.86      2.17 o
  15   1   1        0.01       -1.79      1.79 o
 -16   2   1        2.13        1.46      3.22 o
 -15   2   1        0.39        1.71      2.22 o
 -14   2   1        4.01        4.68      3.15 o
 -13   2   1        0.04        0.24      1.58 o
 -12   2   1       30.45       29.73      2.73 o
 -11   2   1        0.40        1.08      1.54 o
 -10   2   1      208.70      188.42      4.98 o
  -9   2   1        1.32        2.98      0.80 o
  -8   2   1       29.73       32.13      4.39 o
  -7   2   1      120.99      112.15      2.70 o
  -6   2   1      247.36      241.01      4.29 o
  -5   2   1        0.02        0.48      0.31 o
  -4   2   1      117.96       85.27      1.52 o
  -3   2   1      377.39      418.64      4.22 o
  -2   2   1    13829.96    13590.36    179.79 o
  -1   2   1     4119.08     4350.05     33.43 o
   0   2   1     3620.90     3669.35     28.86 o
   1   2   1     1339.85     1445.90     12.71 o
   2   2   1       18.27       31.84      0.63 o
   3   2   1       51.83       75.03      1.13 o
   4   2   1     3198.26     3350.11     36.99 o
   5   2   1      126.79      121.56      2.16 o
   6   2   1      168.17      180.64      2.99 o
   7   2   1       22.54       21.41      0.93 o
   8   2   1       33.67       23.61      0.84 o
   9   2   1       16.77       14.90      1.12 o
  10   2   1       11.82        6.48      1.13 o
  11   2   1       11.09        9.17      1.50 o
  12   2   1        7.16        2.45      1.76 o
  13   2   1        9.81        9.26      2.21 o
  14   2   1        7.27        7.23      2.71 o
  15   2   1        3.85        3.20      2.18 o
 -16   3   1        0.81       -0.15      3.52 o
 -15   3   1        2.44        5.60      2.54 o
 -14   3   1        0.00       -1.71      1.71 o
 -13   3   1        0.11        0.76      1.79 o
 -12   3   1       20.92       17.82      1.81 o
 -11   3   1        4.43        4.28      1.13 o
 -10   3   1       74.80       72.95      2.62 o
  -9   3   1       77.55       85.15      2.71 o
  -8   3   1      169.20      173.62      2.96 o
  -7   3   1      360.92      356.75      4.86 o
  -6   3   1      817.49      854.59     10.18 o
  -5   3   1       39.28       50.03      1.19 o
  -4   3   1     2179.93     2249.17     21.94 o
  -3   3   1        8.97        2.13      0.33 o
  -2   3   1     1081.16     1108.07      9.87 o
  -1   3   1       75.30       61.27      0.77 o
   0   3   1      171.69      148.98      1.52 o
   1   3   1     2619.31     2605.59     21.63 o
   2   3   1      791.93      794.48      8.07 o
   3   3   1      155.74      208.23      3.28 o
   4   3   1     1206.37     1293.61     14.75 o
   5   3   1        0.19        2.39      0.46 o
   6   3   1       78.73       95.71      2.01 o
   7   3   1        2.02        1.20      0.60 o
   8   3   1        0.34       -0.42      0.60 o
   9   3   1        0.39        0.71      0.84 o
  10   3   1        0.27        0.14      0.96 o
  11   3   1        1.16        1.68      1.16 o
  12   3   1        9.11       10.79      2.11 o
  13   3   1        0.13       -1.57      1.60 o
  14   3   1        2.25        4.99      2.21 o
  15   3   1        9.29       11.89      2.81 o
 -15   4   1        0.93        6.64      3.88 o
 -14   4   1        1.92        2.32      4.17 o
 -13   4   1       19.22       27.33      3.04 o
 -12   4   1       11.02        8.02      1.99 o
 -11   4   1        6.80        6.40      1.35 o
 -10   4   1        4.18        2.48      1.11 o
  -9   4   1       82.68       81.82      2.79 o
  -8   4   1        8.33        8.38      1.28 o
  -7   4   1      588.46      575.72      8.24 o
  -6   4   1       47.11       44.50      1.28 o
  -5   4   1      233.44      214.65      2.88 o
  -4   4   1      440.08      436.16      4.38 o
  -3   4   1       26.98       35.26      0.89 o
  -2   4   1      161.63      153.55      1.89 o
  -1   4   1      936.80      905.99      7.59 o
   0   4   1      795.97      802.74      9.22 o
   1   4   1      209.13      226.84      2.22 o
   2   4   1      167.29      186.23      2.39 o
   3   4   1     1046.45     1105.77     11.29 o
   4   4   1        2.98        5.28      0.55 o
   5   4   1        0.80        0.76      0.48 o
   6   4   1        1.05        1.31      0.57 o
   7   4   1      247.10      246.16      3.90 o
   8   4   1        2.28        1.90      0.87 o
   9   4   1      210.17      193.87      3.93 o
  10   4   1        7.23        5.93      1.20 o
  11   4   1        5.08        4.05      1.39 o
  12   4   1       14.13       13.39      2.42 o
  13   4   1        0.85        1.90      1.79 o
  14   4   1        2.14        1.00      2.27 o
  15   4   1        7.33        9.60      5.71 o
 -15   5   1        0.15       -0.29      3.08 o
 -14   5   1        0.05       -1.94      1.94 o
 -13   5   1       14.22       17.00      2.79 o
 -12   5   1        0.06       -0.83      1.35 o
 -11   5   1        1.42        1.84      1.24 o
 -10   5   1        6.17        3.17      1.19 o
  -9   5   1        9.01        6.62      1.59 o
  -8   5   1       55.35       50.46      2.24 o
  -7   5   1      129.13      122.84      2.61 o
  -6   5   1      329.11      319.94      5.27 o
  -5   5   1      226.16      206.04      3.76 o
  -4   5   1       77.89       74.74      1.59 o
  -3   5   1       82.85       79.50      1.30 o
  -2   5   1      421.88      424.90      5.20 o
  -1   5   1     1024.58     1024.74      9.46 o
   0   5   1        4.27        4.60      0.44 o
   1   5   1      314.29      329.23      3.45 o
   2   5   1        1.05       -0.41      0.41 o
   3   5   1      583.61      577.56      6.42 o
   4   5   1       27.30       25.55      1.06 o
   5   5   1      216.98      204.89      3.02 o
   6   5   1       61.25       56.16      2.06 o
   7   5   1        3.62        6.63      1.09 o
   8   5   1      285.94      270.22      4.92 o
   9   5   1        0.83       -0.95      0.95 o
  10   5   1       26.65       22.83      2.26 o
  11   5   1        6.73        6.65      1.50 o
  12   5   1        0.00        1.63      4.03 o
  13   5   1        1.11        1.92      4.76 o
  14   5   1        0.22       -1.43      2.03 o
  15   5   1        0.99        2.20      3.66 o
 -13   6   1        0.89        0.88      2.00 o
 -12   6   1        1.09        2.68      1.63 o
 -11   6   1       10.34       10.87      1.68 o
 -10   6   1        6.18        5.98      1.41 o
  -9   6   1       15.94       12.42      1.56 o
  -8   6   1        1.14        0.58      1.06 o
  -7   6   1       52.03       49.61      2.23 o
  -6   6   1        3.91        2.28      1.31 o
  -5   6   1        0.46       -0.74      0.74 o
  -4   6   1       17.65       13.12      1.06 o
  -3   6   1       74.39       73.38      1.70 o
  -2   6   1      221.83      205.63      3.10 o
  -1   6   1        8.38        9.21      0.62 o
   0   6   1      474.23      469.62      4.87 o
   1   6   1      159.17      151.75      2.08 o
   2   6   1      401.71      384.13      4.42 o
   3   6   1      172.64      170.80      2.81 o
   4   6   1      366.25      344.27      4.64 o
   5   6   1        8.60       11.15      0.96 o
   6   6   1      168.09      168.63      2.97 o
   7   6   1       39.53       37.76      1.78 o
   8   6   1        6.71        5.10      1.26 o
   9   6   1       13.32       11.35      1.48 o
  10   6   1        3.26        1.51      1.21 o
  11   6   1        3.35        4.08      1.80 o
  12   6   1        2.60        3.66      2.00 o
  13   6   1        1.47        1.26      2.11 o
  14   6   1        0.00       -2.93      2.93 o
 -12   7   1        0.15       -0.79      1.90 o
 -11   7   1        4.66        3.00      1.71 o
 -10   7   1        2.38        4.55      1.63 o
  -9   7   1        7.45        5.88      1.74 o
  -8   7   1       18.04       19.44      2.00 o
  -7   7   1        0.07        0.05      1.09 o
  -6   7   1      130.72      135.52      3.82 o
  -5   7   1        5.58        7.24      1.25 o
  -4   7   1      176.19      190.43      4.03 o
  -3   7   1        9.35        9.59      1.22 o
  -2   7   1        2.67        2.90      1.24 o
  -1   7   1       21.16       19.72      1.62 o
   0   7   1       55.01       46.30      1.67 o
   1   7   1        6.02        6.34      0.84 o
   2   7   1       47.44       55.69      1.76 o
   3   7   1        1.19        0.48      0.82 o
   4   7   1        1.91        1.86      0.79 o
   5   7   1       26.06       24.09      1.40 o
   6   7   1        9.48        5.58      1.02 o
   7   7   1        8.32        9.85      1.27 o
   8   7   1        1.11       -0.50      1.09 o
   9   7   1        4.63        4.44      1.34 o
  10   7   1        6.40       10.66      1.67 o
  11   7   1        0.11       -1.90      2.34 o
  12   7   1        0.98        4.83      2.78 o
 -11   8   1        2.45        1.73      1.91 o
 -10   8   1        1.13        1.95      1.83 o
  -9   8   1        0.46       -0.01      1.58 o
  -8   8   1        0.54       -0.51      1.47 o
  -7   8   1       27.68       31.48      2.62 o
  -6   8   1       37.04       35.24      2.56 o
  -5   8   1        1.68       -0.01      1.17 o
  -4   8   1        1.79        2.84      1.26 o
  -3   8   1        8.61        9.35      1.54 o
  -2   8   1       37.37       36.73      2.17 o
  -1   8   1        7.88       11.17      1.50 o
   0   8   1        1.87        0.03      1.09 o
   1   8   1       17.22       14.60      1.59 o
   2   8   1       10.82       10.56      1.53 o
   3   8   1       22.31       16.02      1.72 o
   4   8   1       16.04       13.53      1.67 o
   5   8   1       23.23       26.00      1.97 o
   6   8   1        8.99        7.41      2.56 o
   7   8   1       47.45       48.75      2.89 o
   8   8   1        6.44        4.52      1.62 o
   9   8   1       21.48       22.97      2.43 o
  10   8   1       11.69       12.34      3.01 o
  11   8   1        1.84        6.01      3.08 o
 -11   9   1        2.17        0.45      2.84 o
 -10   9   1        0.02        0.56      3.10 o
  -9   9   1        1.34        3.43      1.95 o
  -8   9   1        2.20        0.12      1.76 o
  -7   9   1        0.54        1.23      1.65 o
  -6   9   1        4.20        3.39      1.70 o
  -5   9   1        0.56       -1.67      1.88 o
  -4   9   1        7.09        5.46      1.60 o
  -3   9   1        2.46        0.86      1.35 o
  -2   9   1        6.90        6.12      1.51 o
  -1   9   1       28.77       30.71      2.52 o
   0   9   1        0.05       -1.04      1.23 o
   1   9   1       14.99       18.11      1.88 o
   2   9   1       38.38       38.63      2.48 o
   3   9   1       74.66       81.02      3.68 o
   4   9   1       13.51       15.28      1.92 o
   5   9   1       13.64       14.28      2.35 o
   6   9   1        2.45       -1.42      1.96 o
   7   9   1        1.90        2.88      2.84 o
   8   9   1       13.42       13.80      2.18 o
   9   9   1        6.57        9.39      2.14 o
  10   9   1        2.37        1.72      2.23 o
  -9  10   1        0.20        1.23      3.52 o
  -8  10   1        0.11        0.13      1.98 o
  -7  10   1        4.42        4.60      2.10 o
  -6  10   1        0.20        1.13      1.82 o
  -5  10   1       15.91       17.09      2.52 o
  -4  10   1       36.67       31.79      3.45 o
  -3  10   1        2.63        0.75      2.62 o
  -2  10   1       33.93       32.40      2.48 o
  -1  10   1        2.56        1.11      2.43 o
   0  10   1       25.76       29.31      2.43 o
   1  10   1        2.56        0.44      1.49 o
   2  10   1        9.73        7.79      1.78 o
   3  10   1        1.42        1.20      1.51 o
   4  10   1        0.14       -1.43      1.43 o
   5  10   1        2.86        5.32      1.74 o
   6  10   1        2.13       -0.87      1.75 o
   7  10   1        4.84        4.00      2.06 o
   8  10   1        0.00       -0.76      1.83 o
   9  10   1        3.76        2.00      3.95 o
  -6  11   1        3.28        3.08      4.10 o
  -5  11   1        2.35        0.00      3.81 o
  -4  11   1        1.07        1.18      1.75 o
  -3  11   1        2.24        3.68      1.92 o
  -2  11   1        2.04        2.60      1.80 o
  -1  11   1        8.04        7.49      2.01 o
   0  11   1        2.80        3.21      1.78 o
   1  11   1        0.06       -1.13      1.68 o
   2  11   1       17.18       18.43      2.52 o
   3  11   1        0.88       -1.61      1.61 o
   4  11   1        8.25       10.45      2.18 o
   5  11   1        1.38        2.29      2.95 o
   6  11   1        3.27        6.15      4.10 o
  -1  12   1        0.63       -2.64      2.64 o
   0  12   1        0.59        3.21      3.81 o
   1  12   1        0.07       -2.56      2.85 o
 -16   0   2        2.73        2.20      3.52 o
 -14   0   2        0.00        3.95      2.78 o
 -12   0   2       19.27       15.09      3.22 o
 -10   0   2       52.02       45.01      2.73 o
  -8   0   2        3.43        6.28      1.06 o
  -6   0   2      321.68      360.01     10.04 o
  -4   0   2      179.08      198.07      3.03 o
  -2   0   2      688.61      702.21      8.17 o
   0   0   2      574.12      637.43      8.01 o
   2   0   2    14048.27    14884.17    314.76 o
   4   0   2        2.19        4.50      0.53 o
   6   0   2       14.53       16.70      1.35 o
   8   0   2      568.52      626.39     19.29 o
  10   0   2       42.94       64.32      4.83 o
  12   0   2       47.07       35.60      4.25 o
  14   0   2        3.25        3.95      2.78 o
 -16   1   2        1.86        2.49      2.38 o
 -15   1   2        7.79       10.11      2.64 o
 -14   1   2        7.90        6.74      2.17 o
 -13   1   2       22.78       28.78      2.90 o
 -12   1   2        1.44        1.47      2.12 o
 -11   1   2       20.42       18.36      3.15 o
 -10   1   2       30.28       28.36      1.64 o
  -9   1   2       34.78       37.11      1.54 o
  -8   1   2       51.11       58.16      2.46 o
  -7   1   2       87.86      103.59      2.06 o
  -6   1   2       41.81       39.94      1.17 o
  -5   1   2       51.87       48.51      1.02 o
  -4   1   2      456.18      397.23      3.90 o
  -3   1   2        6.72        5.49      0.35 o
  -2   1   2      487.94      440.70      3.74 o
  -1   1   2     2024.78     2128.40     19.44 o
   0   1   2      215.99      218.44      2.20 o
   1   1   2     2975.09     3008.22     25.87 o
   2   1   2      237.51      224.92      2.43 o
   3   1   2     1870.66     1799.17     16.33 o
   4   1   2     1288.53     1434.79     14.87 o
   5   1   2     1279.63     1379.33     12.68 o
   6   1   2       47.88       73.97      1.59 o
   7   1   2        1.72        0.28      0.38 o
   8   1   2      424.44      417.50      6.42 o
   9   1   2      155.50      136.35      2.70 o
  10   1   2       79.61       79.50      3.16 o
  11   1   2       51.14       45.01      3.04 o
  12   1   2       10.75       13.66      2.23 o
  13   1   2        2.99        4.63      3.59 o
  14   1   2        0.62        1.07      1.86 o
  15   1   2        0.00        0.09      2.20 o
 -16   2   2        1.88        7.76      3.95 o
 -15   2   2        2.11        6.35      3.81 o
 -14   2   2        1.94        3.64      2.04 o
 -13   2   2       17.47       23.12      2.79 o
 -12   2   2        7.54        8.50      1.97 o
 -11   2   2       90.50       94.32      3.49 o
 -10   2   2      192.14      194.61      4.79 o
  -9   2   2      799.10      783.82     14.87 o
  -8   2   2      219.54      219.36      4.07 o
  -7   2   2      987.58      987.56     12.88 o
  -6   2   2        3.97        6.00      0.67 o
  -5   2   2        5.26        4.99      0.44 o
  -4   2   2        0.03        0.64      0.29 o
  -3   2   2     2602.92     2632.88     21.74 o
  -2   2   2     7336.04     7638.08     94.92 o
  -1   2   2    12100.08    12657.23    128.95 o
   0   2   2     3854.79     4113.34     33.73 o
   1   2   2     1782.55     1904.38     18.50 o
   2   2   2       38.47       42.78      0.91 o
   3   2   2       30.09       33.25      0.95 o
   4   2   2      844.05      862.15      9.22 o
   5   2   2       14.37       18.15      0.66 o
   6   2   2      175.22      218.01      3.09 o
   7   2   2      306.93      278.28      4.25 o
   8   2   2        6.27        5.06      0.77 o
   9   2   2       10.24       12.78      1.18 o
  10   2   2       42.85       37.87      1.62 o
  11   2   2        8.49        3.40      1.65 o
  12   2   2        0.15       -1.38      1.41 o
  13   2   2        6.95        9.27      3.44 o
  14   2   2        0.25       -0.87      1.75 o
  15   2   2        1.33        1.91      2.12 o
 -16   3   2        3.79        2.49      3.52 o
 -15   3   2        9.26       12.28      2.85 o
 -14   3   2        1.64        4.34      2.22 o
 -13   3   2        0.92        1.84      2.47 o
 -12   3   2        1.43        0.59      1.55 o
 -11   3   2       24.58       24.62      2.52 o
 -10   3   2        0.47        1.68      1.24 o
  -9   3   2       78.63       90.57      2.82 o
  -8   3   2      574.00      564.96     11.39 o
  -7   3   2        5.73        3.48      0.57 o
  -6   3   2       77.67       76.20      1.78 o
  -5   3   2       74.94       74.65      1.53 o
  -4   3   2     1579.03     1665.26     16.48 o
  -3   3   2        1.43        1.30      0.39 o
  -2   3   2     2802.09     3032.15     26.27 o
  -1   3   2       82.71      110.23      1.27 o
   0   3   2        0.88        2.53      0.30 o
   1   3   2        0.16        2.17      0.28 o
   2   3   2      323.68      314.61      3.47 o
   3   3   2      874.09      810.20      9.48 o
   4   3   2        6.77        7.98      0.50 o
   5   3   2      175.81      174.80      2.59 o
   6   3   2       14.37        9.90      0.72 o
   7   3   2        4.00        4.11      0.69 o
   8   3   2      186.00      187.25      3.40 o
   9   3   2        0.73       -0.76      1.29 o
  10   3   2        6.23        5.79      1.01 o
  11   3   2        6.39        6.60      1.76 o
  12   3   2       18.14       15.08      2.32 o
  13   3   2        3.92        4.02      1.90 o
  14   3   2        7.03        5.74      2.21 o
  15   3   2        0.66        3.38      2.31 o
 -16   4   2        1.48       -1.03      3.37 o
 -15   4   2        4.08        4.10      2.49 o
 -14   4   2        2.61        2.48      2.12 o
 -13   4   2       15.13       15.89      2.16 o
 -12   4   2       26.55       30.60      2.30 o
 -11   4   2        2.83        1.96      1.13 o
 -10   4   2       10.89       10.46      1.38 o
  -9   4   2        0.09       -0.24      0.96 o
  -8   4   2       48.12       47.00      1.73 o
  -7   4   2        4.42        6.70      0.65 o
  -6   4   2       21.52       29.51      1.18 o
  -5   4   2      146.98      173.04      2.84 o
  -4   4   2      561.73      490.18      6.42 o
  -3   4   2     2919.18     3132.62     28.65 o
  -2   4   2     2275.60     2352.37     18.91 o
  -1   4   2      147.68      204.09      2.24 o
   0   4   2      902.41      923.65      7.72 o
   1   4   2      369.22      397.88      4.21 o
   2   4   2      463.74      450.58      4.98 o
   3   4   2      172.12      168.64      2.20 o
   4   4   2        7.18        6.40      0.52 o
   5   4   2        0.06       -0.41      0.41 o
   6   4   2      123.01      124.05      2.44 o
   7   4   2        2.72        4.20      0.73 o
   8   4   2      150.39      145.21      3.46 o
   9   4   2       53.30       45.61      1.84 o
  10   4   2       36.05       38.47      1.77 o
  11   4   2       20.18       26.63      2.53 o
  12   4   2        0.54        0.09      1.83 o
  13   4   2        3.59       -1.27      1.75 o
  14   4   2        0.09        1.49      3.88 o
  15   4   2        4.07        4.83      4.10 o
 -15   5   2        0.83        7.62      3.81 o
 -14   5   2        0.00       -1.94      1.94 o
 -13   5   2        0.07        0.86      1.65 o
 -12   5   2        0.72        3.40      1.38 o
 -11   5   2        0.01       -0.40      1.16 o
 -10   5   2       22.13       20.61      1.74 o
  -9   5   2       40.30       35.11      1.96 o
  -8   5   2      281.79      278.12      5.68 o
  -7   5   2       27.15       24.28      1.68 o
  -6   5   2     1395.64     1382.73     16.27 o
  -5   5   2      307.37      294.48      4.33 o
  -4   5   2      280.43      302.28      4.36 o
  -3   5   2        6.32        8.57      0.64 o
  -2   5   2      131.48      141.20      1.79 o
  -1   5   2        3.24        1.30      0.37 o
   0   5   2        0.42        0.50      0.32 o
   1   5   2      362.76      346.24      3.90 o
   2   5   2      315.65      333.36      3.82 o
   3   5   2       26.42       18.56      0.92 o
   4   5   2        0.16        0.02      0.38 o
   5   5   2       18.82       16.09      0.86 o
   6   5   2       17.05       18.54      0.99 o
   7   5   2       56.49       52.68      2.09 o
   8   5   2       21.16       25.01      1.64 o
   9   5   2       13.20       12.04      1.28 o
  10   5   2        3.86        3.73      1.24 o
  11   5   2        5.48        8.53      2.06 o
  12   5   2        1.41        1.05      1.79 o
  13   5   2        0.13       -0.36      1.86 o
  14   5   2        6.34       13.71      3.00 o
 -13   6   2        0.88       -1.76      2.49 o
 -12   6   2       17.73       19.13      2.06 o
 -11   6   2        0.63       -1.20      1.20 o
 -10   6   2        0.01       -0.89      1.10 o
  -9   6   2       28.35       26.88      1.90 o
  -8   6   2        5.40        5.50      1.75 o
  -7   6   2        5.81        6.39      1.23 o
  -6   6   2        0.17        0.71      1.25 o
  -5   6   2       21.73       16.20      1.12 o
  -4   6   2      431.41      420.02      4.99 o
  -3   6   2      120.43      127.29      2.35 o
  -2   6   2       43.72       44.36      2.03 o
  -1   6   2      181.42      191.37      2.48 o
   0   6   2      313.05      342.03      3.97 o
   1   6   2        3.08        2.57      0.59 o
   2   6   2      278.55      281.12      3.50 o
   3   6   2       13.25       14.28      0.91 o
   4   6   2        0.20       -0.60      0.60 o
   5   6   2      190.28      199.84      3.95 o
   6   6   2       95.11       88.19      2.21 o
   7   6   2      267.26      263.96      4.75 o
   8   6   2        1.49        1.50      1.19 o
   9   6   2       25.63       21.44      1.58 o
  10   6   2        0.01       -0.53      1.04 o
  11   6   2        0.09       -2.63      3.15 o
  12   6   2        0.83        1.10      1.82 o
  13   6   2        0.36        1.42      2.17 o
  14   6   2        0.96        2.64      4.10 o
 -12   7   2        0.41       -1.27      1.61 o
 -11   7   2        3.77        0.26      1.93 o
 -10   7   2        0.96        2.83      1.65 o
  -9   7   2        7.30        3.99      2.20 o
  -8   7   2       18.08       16.93      2.75 o
  -7   7   2       12.99       17.04      1.96 o
  -6   7   2        7.80        6.23      2.61 o
  -5   7   2       15.65       15.61      1.81 o
  -4   7   2        0.97        2.71      1.50 o
  -3   7   2      238.57      215.72      5.06 o
  -2   7   2       84.74       78.42      2.79 o
  -1   7   2      163.87      170.11      3.18 o
   0   7   2       11.68       11.24      1.42 o
   1   7   2       34.13       35.19      1.31 o
   2   7   2        2.35        2.43      0.74 o
   3   7   2      158.15      166.68      3.23 o
   4   7   2        8.78        8.88      0.99 o
   5   7   2       19.87       20.55      1.24 o
   6   7   2        5.64        4.04      1.05 o
   7   7   2        1.11        3.27      1.07 o
   8   7   2       32.04       33.32      1.84 o
   9   7   2        0.80       -0.90      1.07 o
  10   7   2        6.85        9.29      1.59 o
  11   7   2        0.61        2.27      1.92 o
  12   7   2        9.47       11.57      3.37 o
 -12   8   2        2.07       -2.93      3.37 o
 -11   8   2        0.92       -0.04      1.92 o
 -10   8   2        1.24        1.78      1.83 o
  -9   8   2        0.00        0.75      1.90 o
  -8   8   2        6.91        8.54      1.96 o
  -7   8   2        0.17       -1.33      1.33 o
  -6   8   2        0.14        0.25      2.50 o
  -5   8   2       17.59       16.68      2.32 o
  -4   8   2        9.98       12.06      1.67 o
  -3   8   2        5.85        8.08      1.51 o
  -2   8   2        0.71       -0.40      1.13 o
  -1   8   2        5.83        8.17      1.44 o
   0   8   2       44.26       41.46      2.47 o
   1   8   2       32.57       32.09      2.41 o
   2   8   2       54.73       57.23      2.57 o
   3   8   2        2.57        1.83      1.18 o
   4   8   2       74.94       77.67      2.99 o
   5   8   2        3.25        0.78      1.11 o
   6   8   2       25.16       22.66      1.86 o
   7   8   2        2.20        0.52      1.74 o
   8   8   2        2.02        1.94      1.49 o
   9   8   2        4.65        2.32      1.52 o
  10   8   2        0.30        2.86      1.80 o
  11   8   2        1.15       -2.64      2.64 o
 -11   9   2        0.30       -1.98      2.80 o
 -10   9   2        9.37       15.04      2.91 o
  -9   9   2        0.00       -0.96      1.79 o
  -8   9   2        5.45        8.17      2.68 o
  -7   9   2        2.60        4.16      1.84 o
  -6   9   2       19.65       21.44      2.51 o
  -5   9   2       14.49       14.50      4.45 o
  -4   9   2        0.26       -1.26      1.26 o
  -3   9   2       50.38       51.64      2.75 o
  -2   9   2        0.46       -0.15      1.24 o
  -1   9   2       53.49       54.43      2.71 o
   0   9   2        2.68        1.07      1.27 o
   1   9   2       54.85       54.83      2.75 o
   2   9   2        9.34       10.27      1.70 o
   3   9   2       36.49       34.26      2.33 o
   4   9   2        4.11        2.63      1.71 o
   5   9   2        3.20        0.18      1.32 o
   6   9   2       21.26       25.04      2.12 o
   7   9   2        2.11        0.54      1.57 o
   8   9   2       11.92       15.94      2.26 o
   9   9   2        1.44       -0.06      1.95 o
  10   9   2        1.18        1.76      2.78 o
  -9  10   2        0.53        0.15      4.10 o
  -8  10   2        0.37       -0.83      3.66 o
  -7  10   2        8.51        5.72      2.20 o
  -6  10   2        1.27        2.66      2.06 o
  -5  10   2       11.75       13.65      3.11 o
  -4  10   2        0.15        1.86      1.80 o
  -3  10   2       19.10       21.31      3.80 o
  -2  10   2        0.61        1.00      1.67 o
  -1  10   2        0.85        0.58      1.52 o
   0  10   2        6.12        7.01      1.80 o
   1  10   2        0.14       -0.84      1.49 o
   2  10   2        0.96        1.74      1.67 o
   3  10   2        8.89        7.56      1.85 o
   4  10   2        0.30       -0.45      1.45 o
   5  10   2        4.72        5.05      1.69 o
   6  10   2        1.43       -1.01      1.57 o
   7  10   2        7.31        9.49      2.21 o
   8  10   2        1.32       -0.07      1.88 o
   9  10   2        4.66        2.82      2.95 o
  -6  11   2        1.79       -1.90      4.10 o
  -5  11   2        0.04        7.47      4.54 o
  -4  11   2        0.06        2.87      2.05 o
  -3  11   2        6.38        6.90      1.92 o
  -2  11   2        0.38        0.53      1.59 o
  -1  11   2        6.47        6.28      1.99 o
   0  11   2        2.77        3.93      2.24 o
   1  11   2       21.17       26.26      2.55 o
   2  11   2        5.85       10.78      2.20 o
   3  11   2       24.73       28.31      2.68 o
   4  11   2        0.00        0.56      1.74 o
   5  11   2        4.96        9.59      3.21 o
   6  11   2        0.39       -0.59      3.95 o
 -15   0   3        3.10        9.37      3.95 o
 -13   0   3        4.22        6.59      2.78 o
 -11   0   3       93.57      116.72      4.71 o
  -9   0   3      172.02      184.07      5.65 o
  -7   0   3      486.84      497.85      9.25 o
  -5   0   3      863.74      802.60     11.78 o
  -3   0   3     3551.18     3580.42     40.08 o
  -1   0   3     3843.52     4116.03     55.25 o
   1   0   3     3805.92     4446.24     54.19 o
   3   0   3      687.85      724.34     10.07 o
   5   0   3        9.26        6.99      0.67 o
   7   0   3      344.23      353.64      7.17 o
   9   0   3      239.44      249.46      5.35 o
  11   0   3       67.87       76.19      5.57 o
  13   0   3       23.93       23.29      4.10 o
  15   0   3        3.33        2.64      3.22 o
 -16   1   3        0.08        4.71      3.37 o
 -15   1   3        0.04        4.41      2.56 o
 -14   1   3        6.23       10.03      2.48 o
 -13   1   3        6.93        6.91      4.03 o
 -12   1   3        1.36        1.24      1.76 o
 -11   1   3        0.24        3.50      1.35 o
 -10   1   3       94.87      100.71      2.92 o
  -9   1   3        0.25        3.03      0.89 o
  -8   1   3      235.67      229.54      3.99 o
  -7   1   3        0.05       -0.03      0.47 o
  -6   1   3      123.00      157.07      2.61 o
  -5   1   3       78.00      100.83      1.71 o
  -4   1   3       21.33       16.35      0.69 o
  -3   1   3       13.58       14.92      0.52 o
  -2   1   3      441.28      445.15      3.99 o
  -1   1   3     6954.49     7258.62     69.26 o
   0   1   3     8025.82     8094.90     73.11 o
   1   1   3    12495.76    12578.19    113.55 o
   2   1   3     1243.58     1312.08     13.68 o
   3   1   3      466.84      468.82      4.24 o
   4   1   3      156.62      189.60      2.32 o
   5   1   3      274.63      279.32      3.32 o
   6   1   3       63.95       59.29      1.18 o
   7   1   3       80.58       81.43      1.46 o
   8   1   3       15.70       19.54      1.30 o
   9   1   3       20.82       24.94      1.12 o
  10   1   3       29.41       33.53      2.14 o
  11   1   3        1.86        3.60      1.37 o
  12   1   3        1.25        2.84      2.64 o
  13   1   3        3.28        4.22      2.02 o
  14   1   3        0.08        1.21      1.96 o
  15   1   3        8.44        7.98      2.59 o
 -16   2   3        8.85       15.97      4.69 o
 -15   2   3        1.50       -0.59      2.02 o
 -14   2   3       52.67       63.18      4.35 o
 -13   2   3        0.94       -0.61      2.34 o
 -12   2   3        4.31        5.70      2.72 o
 -11   2   3        8.33        8.32      1.53 o
 -10   2   3      118.70      113.95      3.27 o
  -9   2   3        0.78        2.54      1.38 o
  -8   2   3       54.92       51.31      2.79 o
  -7   2   3        1.42        1.34      0.55 o
  -6   2   3        6.27        3.72      0.47 o
  -5   2   3      375.52      349.25      4.31 o
  -4   2   3        6.84       11.19      0.68 o
  -3   2   3      147.15      147.98      2.00 o
  -2   2   3     1165.02     1332.90     11.78 o
  -1   2   3      119.16      126.66      1.49 o
   0   2   3      632.79      614.54      5.14 o
   1   2   3     1092.35     1090.15     10.22 o
   2   2   3        7.55       12.17      0.49 o
   3   2   3      439.39      484.27      5.95 o
   4   2   3       55.73       68.13      1.11 o
   5   2   3     1037.33     1116.11     12.83 o
   6   2   3     1005.14     1045.71     13.26 o
   7   2   3       71.94       72.70      1.54 o
   8   2   3       28.60       39.75      1.51 o
   9   2   3       25.42       20.06      1.26 o
  10   2   3       69.05       48.27      2.50 o
  11   2   3       24.07       20.04      1.98 o
  12   2   3        0.25       -1.18      1.51 o
  13   2   3        1.32        2.30      1.76 o
  14   2   3        0.74        1.22      2.02 o
  15   2   3        1.09        2.93      3.08 o
 -16   3   3        0.10       -2.93      2.93 o
 -15   3   3        0.49       -0.14      3.00 o
 -14   3   3        2.39        1.72      2.34 o
 -13   3   3        0.24       -0.73      1.71 o
 -12   3   3        3.82        3.67      1.38 o
 -11   3   3       12.73       13.36      2.65 o
 -10   3   3      126.32      120.39      3.98 o
  -9   3   3      436.31      439.56     12.37 o
  -8   3   3      524.06      503.89      6.70 o
  -7   3   3      149.68      158.71      2.71 o
  -6   3   3      409.54      413.64      6.05 o
  -5   3   3       73.90       65.35      1.57 o
  -4   3   3      792.96      852.06      8.92 o
  -3   3   3      333.83      359.41      3.88 o
  -2   3   3     2840.17     3062.11     25.35 o
  -1   3   3     2286.94     2388.21     18.98 o
   0   3   3       25.81       30.87      0.64 o
   1   3   3     1291.41     1289.62     11.49 o
   2   3   3      156.78      166.57      2.54 o
   3   3   3       57.15       51.07      1.37 o
   4   3   3      406.54      488.35      7.58 o
   5   3   3        7.67        5.06      0.41 o
   6   3   3      114.68      105.17      2.34 o
   7   3   3      109.72      106.38      2.23 o
   8   3   3       10.61        7.27      0.86 o
   9   3   3       39.10       30.68      1.62 o
  10   3   3        5.91        6.00      1.40 o
  11   3   3        8.48        5.13      1.46 o
  12   3   3        4.23        6.71      3.08 o
  13   3   3        2.08        3.44      1.86 o
  14   3   3        0.02       -1.13      3.52 o
  15   3   3        0.36        6.93      2.53 o
 -16   4   3        1.97        1.17      3.66 o
 -15   4   3        5.26        9.22      2.79 o
 -14   4   3        3.97        3.17      2.33 o
 -13   4   3        0.04       -1.40      1.40 o
 -12   4   3        0.16       -0.26      1.15 o
 -11   4   3        0.32       -0.95      0.95 o
 -10   4   3        4.73        5.71      1.21 o
  -9   4   3       14.85       11.45      1.39 o
  -8   4   3      624.38      589.01      9.71 o
  -7   4   3      369.58      371.01      5.91 o
  -6   4   3       64.23       51.26      2.64 o
  -5   4   3     1412.56     1422.83     16.53 o
  -4   4   3      157.77      144.78      2.55 o
  -3   4   3     3074.25     3138.90     27.46 o
  -2   4   3       13.53       13.84      0.69 o
  -1   4   3      362.41      385.89      3.58 o
   0   4   3        1.56        4.86      0.96 o
   1   4   3        0.65        0.00      0.34 o
   2   4   3      262.24      288.01      3.41 o
   3   4   3      123.89      124.90      1.75 o
   4   4   3       62.66       66.49      1.25 o
   5   4   3      414.10      418.77      5.42 o
   6   4   3       31.35       26.75      1.00 o
   7   4   3       85.63       81.38      1.99 o
   8   4   3       81.55       68.24      2.27 o
   9   4   3        0.79        1.87      1.00 o
  10   4   3       14.20       10.14      1.35 o
  11   4   3        0.85        3.01      1.40 o
  12   4   3        0.52       -0.20      1.38 o
  13   4   3        0.00        0.01      1.76 o
  14   4   3       13.85       15.57      2.85 o
 -14   5   3        0.14       -1.96      1.96 o
 -13   5   3        9.49       10.24      2.06 o
 -12   5   3        0.19       -1.30      1.30 o
 -11   5   3       45.37       47.37      2.48 o
 -10   5   3       38.02       37.18      2.10 o
  -9   5   3        7.12        8.40      1.32 o
  -8   5   3        0.18       -1.04      1.04 o
  -7   5   3        8.60        9.48      1.34 o
  -6   5   3       41.14       38.63      1.62 o
  -5   5   3        3.39        5.52      0.94 o
  -4   5   3      145.26      143.78      2.40 o
  -3   5   3       32.54       25.30      0.97 o
  -2   5   3       61.47       53.78      1.05 o
  -1   5   3       52.95       49.13      1.04 o
   0   5   3        0.57       -0.13      0.42 o
   1   5   3      363.07      353.83      4.01 o
   2   5   3      204.57      205.15      2.79 o
   3   5   3      241.00      257.30      3.30 o
   4   5   3       36.12       38.86      1.39 o
   5   5   3        5.72        5.11      0.62 o
   6   5   3      170.97      166.20      2.73 o
   7   5   3        0.10       -0.83      0.86 o
   8   5   3       87.17       82.52      2.65 o
   9   5   3        0.94        0.40      1.00 o
  10   5   3       52.22       48.41      2.40 o
  11   5   3        5.16        5.18      2.40 o
  12   5   3        4.61        7.15      2.03 o
  13   5   3        1.26       -1.57      1.90 o
  14   5   3        7.01       11.55      2.78 o
 -13   6   3        0.05       -0.12      3.52 o
 -12   6   3        1.30        1.01      1.66 o
 -11   6   3        0.12        0.54      1.29 o
 -10   6   3        0.62       -0.35      1.16 o
  -9   6   3        1.31        1.10      1.13 o
  -8   6   3        9.99       14.17      1.54 o
  -7   6   3      126.78      116.40      3.42 o
  -6   6   3      205.57      176.99      4.17 o
  -5   6   3      105.09      100.93      2.51 o
  -4   6   3      269.63      227.28      3.99 o
  -3   6   3        2.72        4.95      0.68 o
  -2   6   3       30.15       27.26      1.02 o
  -1   6   3        5.50        3.25      0.55 o
   0   6   3      244.70      244.65      3.39 o
   1   6   3      291.62      293.41      3.62 o
   2   6   3      197.02      192.65      2.72 o
   3   6   3       80.52       74.25      2.12 o
   4   6   3      234.49      234.20      3.29 o
   5   6   3       31.58       29.43      1.30 o
   6   6   3      340.62      328.44      5.02 o
   7   6   3        3.39        2.74      0.88 o
   8   6   3       38.33       37.45      2.18 o
   9   6   3        0.20        0.64      1.00 o
  10   6   3        2.75       -0.31      1.24 o
  11   6   3        0.44       -0.59      1.34 o
  12   6   3        1.25        1.34      1.92 o
  13   6   3       14.77       14.43      2.84 o
  14   6   3        0.39       -0.15      4.10 o
 -13   7   3        0.17        1.61      3.66 o
 -12   7   3        3.59        1.95      1.94 o
 -11   7   3        0.40        0.54      1.76 o
 -10   7   3        5.45        5.66      1.90 o
  -9   7   3        3.84        3.21      1.59 o
  -8   7   3       47.20       50.14      3.00 o
  -7   7   3       18.06       16.23      3.00 o
  -6   7   3       40.34       44.94      2.63 o
  -5   7   3       69.12       61.07      3.27 o
  -4   7   3        1.46       -1.18      1.18 o
  -3   7   3       24.25       20.40      2.45 o
  -2   7   3        5.16        7.19      1.32 o
  -1   7   3      150.50      145.83      2.76 o
   0   7   3       53.86       51.28      1.64 o
   1   7   3       40.62       38.86      1.56 o
   2   7   3        0.58        1.65      0.77 o
   3   7   3        0.02       -0.62      0.73 o
   4   7   3       14.03       15.96      1.13 o
   5   7   3       29.96       26.83      1.36 o
   6   7   3       14.44       16.26      1.37 o
   7   7   3       62.31       49.46      2.31 o
   8   7   3        0.94        1.51      1.06 o
   9   7   3        0.21       -0.07      1.01 o
  10   7   3        6.56        9.97      1.97 o
  11   7   3        2.50        2.30      2.03 o
  12   7   3       41.07       53.37      9.16 o
 -12   8   3        1.00       -0.63      2.64 o
 -11   8   3        4.01        3.57      2.05 o
 -10   8   3        0.06        0.92      1.87 o
  -9   8   3       10.12       14.94      2.27 o
  -8   8   3       12.19       15.09      2.19 o
  -7   8   3        0.11       -1.35      1.35 o
  -6   8   3       15.00       10.24      1.89 o
  -5   8   3       33.79       38.49      2.73 o
  -4   8   3       39.37       34.78      2.52 o
  -3   8   3       74.32       79.73      3.10 o
  -2   8   3       42.55       40.07      2.56 o
  -1   8   3       35.94       42.45      2.28 o
   0   8   3        1.23       -1.15      1.30 o
   1   8   3        9.83        9.66      1.25 o
   2   8   3       11.62        9.80      1.28 o
   3   8   3        0.16       -1.02      1.02 o
   4   8   3        0.00       -1.21      1.21 o
   5   8   3       14.86       20.23      1.77 o
   6   8   3        5.08        3.87      1.31 o
   7   8   3       20.46       26.67      2.18 o
   8   8   3        1.30        2.64      1.50 o
   9   8   3        1.41        1.74      1.53 o
  10   8   3        3.21       -0.15      2.34 o
  11   8   3        1.57       -0.88      2.64 o
 -11   9   3        0.25        0.91      2.74 o
 -10   9   3        0.43       -2.34      5.42 o
  -9   9   3        0.46        2.05      1.85 o
  -8   9   3        0.88       -0.47      1.83 o
  -7   9   3        1.24        3.26      1.84 o
  -6   9   3        4.30        4.00      1.94 o
  -5   9   3        0.30        2.03      1.67 o
  -4   9   3        0.06       -0.81      1.47 o
  -3   9   3        1.12        0.17      1.29 o
  -2   9   3        0.16        1.16      1.35 o
  -1   9   3        0.04       -0.98      1.29 o
   0   9   3        3.03        4.03      1.49 o
   1   9   3       54.09       54.51      2.77 o
   2   9   3       19.94       21.98      2.04 o
   3   9   3       24.95       25.78      2.09 o
   4   9   3       11.22        8.32      1.64 o
   5   9   3        4.59        4.59      1.47 o
   6   9   3        0.14       -0.75      1.31 o
   7   9   3        0.06       -0.51      1.53 o
   8   9   3        0.60       -0.32      1.56 o
   9   9   3        0.50        0.08      1.61 o
  10   9   3        0.00       -1.03      2.34 o
  -9  10   3        0.02       -3.52      3.52 o
  -8  10   3        8.33        8.57      3.21 o
  -7  10   3        0.25       -1.75      1.75 o
  -6  10   3        0.41       -1.60      2.38 o
  -5  10   3        2.79        4.82      1.94 o
  -4  10   3        0.43        2.17      1.77 o
  -3  10   3        2.33       10.10      2.17 o
  -2  10   3       15.71       18.54      2.19 o
  -1  10   3        0.34        1.26      1.92 o
   0  10   3       30.19       31.99      2.55 o
   1  10   3        0.90        2.03      1.57 o
   2  10   3       24.62       32.87      2.51 o
   3  10   3        0.03       -0.07      1.46 o
   4  10   3       13.58       16.17      2.03 o
   5  10   3        1.01        0.20      1.50 o
   6  10   3        3.70        6.11      1.74 o
   7  10   3        1.26        0.12      2.18 o
   8  10   3        1.07       -0.18      1.79 o
  -6  11   3        6.82        9.08      4.98 o
  -5  11   3        1.03        9.96      4.69 o
  -4  11   3       10.24       16.55      4.98 o
  -3  11   3        4.69        4.69      2.21 o
  -2  11   3        3.30        2.01      1.75 o
  -1  11   3        5.90        0.26      1.68 o
   0  11   3        0.02       -0.85      1.71 o
   1  11   3       12.61       11.34      2.14 o
   2  11   3        0.32        0.85      1.71 o
   3  11   3        4.25        5.70      1.98 o
   4  11   3        4.29        6.01      1.94 o
   5  11   3        2.48        5.64      3.11 o
   6  11   3        2.98        0.05      2.89 o
 -16   0   4       10.35       12.16      4.10 o
 -14   0   4        0.15        3.95      3.08 o
 -12   0   4       91.43       92.18      6.59 o
 -10   0   4      420.13      418.23     10.54 o
  -8   0   4       11.59        9.78      1.17 o
  -6   0   4      560.69      630.02     11.22 o
  -4   0   4     1578.51     1632.40     18.77 o
  -2   0   4     1192.87     1192.91     14.92 o
   0   0   4      892.77      922.03     10.55 o
   2   0   4      452.64      483.92      6.27 o
   4   0   4      251.43      225.76      4.14 o
   6   0   4      687.95      646.20     10.94 o
   8   0   4      298.54      305.86      6.02 o
  10   0   4       73.95       84.70      3.94 o
  12   0   4        8.34        9.08      2.78 o
  14   0   4       22.72       19.34      4.25 o
 -16   1   4        1.39        0.61      3.15 o
 -15   1   4        1.64        2.52      2.22 o
 -14   1   4        1.73        3.59      2.07 o
 -13   1   4        9.63        8.92      2.23 o
 -12   1   4        0.24        0.66      1.66 o
 -11   1   4       27.08       23.18      2.60 o
 -10   1   4      112.69      132.37      3.51 o
  -9   1   4      350.77      339.55      5.83 o
  -8   1   4       79.88       81.23      2.36 o
  -7   1   4       10.45       15.38      0.86 o
  -6   1   4      531.27      540.17      6.94 o
  -5   1   4     1097.29     1194.12     12.22 o
  -4   1   4      638.66      699.14      6.59 o
  -3   1   4       77.81       83.76      1.13 o
  -2   1   4       53.22       79.91      1.15 o
  -1   1   4    11752.26    12304.40    123.59 o
   0   1   4      739.42      870.66      7.41 o
   1   1   4     5988.85     6239.91     53.63 o
   2   1   4       47.80       49.67      0.82 o
   3   1   4       79.29      100.68      1.26 o
   4   1   4       76.80       72.19      1.26 o
   5   1   4      319.15      285.59      4.18 o
   6   1   4        0.83        0.34      0.48 o
   7   1   4        4.91        5.03      0.68 o
   8   1   4       42.92       30.51      1.89 o
   9   1   4      209.22      178.76      5.59 o
  10   1   4      100.78       97.35      3.38 o
  11   1   4       12.19        6.00      1.43 o
  12   1   4        8.23        8.93      1.65 o
  13   1   4        0.20        1.39      1.97 o
  14   1   4        7.06        9.96      2.54 o
  15   1   4        0.61        1.47      5.79 o
 -16   2   4        0.80        1.17      3.66 o
 -15   2   4        7.94       13.41      2.88 o
 -14   2   4        0.96       -0.15      2.12 o
 -13   2   4       11.83        6.88      2.12 o
 -12   2   4       16.81       16.81      1.91 o
 -11   2   4       27.80       28.17      2.14 o
 -10   2   4       78.75       66.55      2.50 o
  -9   2   4       85.68       79.11      2.64 o
  -8   2   4        0.00       -0.68      0.68 o
  -7   2   4      587.43      569.16      8.35 o
  -6   2   4       23.76       20.08      0.88 o
  -5   2   4      159.83      152.23      2.19 o
  -4   2   4        1.89        2.70      0.42 o
  -3   2   4      826.47      846.94      8.70 o
  -2   2   4     1133.78     1231.34     10.97 o
  -1   2   4     4043.59     3998.92     34.31 o
   0   2   4        0.95        2.08      0.28 o
   1   2   4      852.19      837.21      8.07 o
   2   2   4      471.11      483.42      5.55 o
   3   2   4     1493.49     1561.50     16.52 o
   4   2   4        4.01        8.38      0.58 o
   5   2   4      141.58      144.98      2.12 o
   6   2   4        3.75        4.79      0.54 o
   7   2   4       70.64       64.38      2.14 o
   8   2   4        0.33       -0.03      0.55 o
   9   2   4       11.89       12.15      1.22 o
  10   2   4       32.47       31.56      2.50 o
  11   2   4        8.48       13.41      2.89 o
  12   2   4        0.87        3.21      1.47 o
  13   2   4        2.14        7.79      2.21 o
  14   2   4        4.71        6.25      2.31 o
  15   2   4        5.73       13.42      2.93 o
 -16   3   4        2.80       12.89      4.54 o
 -15   3   4       15.44       22.30      3.36 o
 -14   3   4        1.26        2.99      3.30 o
 -13   3   4        1.90        4.99      2.11 o
 -12   3   4        4.92        5.22      2.53 o
 -11   3   4        0.52       -0.88      1.18 o
 -10   3   4        5.56        4.33      1.44 o
  -9   3   4      197.99      197.45      4.38 o
  -8   3   4       21.77       22.26      1.60 o
  -7   3   4      213.93      202.42      3.51 o
  -6   3   4      146.89      139.06      2.79 o
  -5   3   4        2.72        1.99      0.54 o
  -4   3   4        3.36       14.59      0.65 o
  -3   3   4       40.10       59.53      2.36 o
  -2   3   4      164.97      143.84      2.06 o
  -1   3   4       18.40       27.20      0.69 o
   0   3   4      226.35      221.99      2.55 o
   1   3   4      139.68      156.25      1.98 o
   2   3   4       22.75       22.48      0.85 o
   3   3   4      348.37      404.15      5.30 o
   4   3   4       72.58      100.14      2.10 o
   5   3   4      117.77      106.14      1.91 o
   6   3   4       16.61       16.91      1.11 o
   7   3   4       51.02       58.83      1.42 o
   8   3   4      214.82      216.98      5.17 o
   9   3   4       51.58       45.74      2.42 o
  10   3   4      101.30      102.67      4.33 o
  11   3   4        6.95        3.01      1.38 o
  12   3   4        2.40        2.10      1.36 o
  13   3   4        7.51        8.60      2.22 o
  14   3   4        0.39        4.95      2.29 o
 -16   4   4        0.56        1.46      3.81 o
 -15   4   4        0.05       -1.56      2.06 o
 -14   4   4        1.14       -0.64      1.64 o
 -13   4   4        5.58        1.67      1.63 o
 -12   4   4        8.27       10.08      1.56 o
 -11   4   4        5.12        6.71      1.52 o
 -10   4   4       21.17       24.01      2.02 o
  -9   4   4       13.28       12.31      1.86 o
  -8   4   4      104.44       89.87      2.86 o
  -7   4   4        1.61        1.54      1.03 o
  -6   4   4       35.06       25.44      1.36 o
  -5   4   4      112.73      120.11      2.56 o
  -4   4   4      930.40      990.52     10.36 o
  -3   4   4      107.75      106.15      1.76 o
  -2   4   4      404.06      505.75      5.84 o
  -1   4   4      258.93      285.96      3.19 o
   0   4   4      149.17      137.02      1.86 o
   1   4   4        5.85        7.02      0.42 o
   2   4   4        5.41        8.24      0.42 o
   3   4   4      149.09      150.26      2.58 o
   4   4   4      516.56      501.27      6.61 o
   5   4   4       33.10       35.17      1.02 o
   6   4   4      286.35      280.45      3.67 o
   7   4   4       10.49        9.59      0.86 o
   8   4   4        0.23       -0.43      1.10 o
   9   4   4        0.28        0.07      1.42 o
  10   4   4       17.90       10.62      2.27 o
  11   4   4       28.57       22.41      2.42 o
  12   4   4        3.76        4.11      1.63 o
  13   4   4        0.63       -0.92      1.79 o
  14   4   4        9.77       12.22      2.74 o
 -14   5   4        1.26       -2.06      2.06 o
 -13   5   4        1.47        0.59      1.66 o
 -12   5   4        8.54        9.52      1.73 o
 -11   5   4        0.86        0.76      1.18 o
 -10   5   4        4.10        3.76      1.26 o
  -9   5   4       16.56       16.59      1.59 o
  -8   5   4        3.75        2.88      1.13 o
  -7   5   4       92.91       75.21      2.71 o
  -6   5   4        2.67        1.96      0.89 o
  -5   5   4        7.57       10.62      1.09 o
  -4   5   4       59.14       50.48      1.45 o
  -3   5   4        1.77        0.65      0.50 o
  -2   5   4        0.76        2.26      0.61 o
  -1   5   4      380.13      386.56      4.03 o
   0   5   4      107.16       98.14      1.63 o
   1   5   4      817.21      776.86      8.31 o
   2   5   4      269.32      272.43      3.51 o
   3   5   4      438.16      441.23      5.10 o
   4   5   4       50.27       53.04      1.24 o
   5   5   4      328.55      319.65      4.13 o
   6   5   4      235.39      229.44      3.28 o
   7   5   4       43.12       42.06      1.84 o
   8   5   4       88.24       82.83      2.61 o
   9   5   4        7.38       12.35      1.40 o
  10   5   4       71.79       77.07      3.90 o
  11   5   4       37.40       40.49      2.68 o
  12   5   4        7.15        6.58      1.77 o
  13   5   4        5.23       11.40      4.54 o
  14   5   4        3.30        2.27      2.33 o
 -13   6   4        3.19       -2.11      2.11 o
 -12   6   4        0.92        1.15      1.66 o
 -11   6   4        0.38        0.44      1.50 o
 -10   6   4        3.84        1.67      1.61 o
  -9   6   4        2.80        2.52      1.25 o
  -8   6   4        2.35        3.19      1.18 o
  -7   6   4      168.97      177.78      4.41 o
  -6   6   4       37.11       32.15      1.92 o
  -5   6   4      587.04      564.17      8.32 o
  -4   6   4      179.04      175.61      3.11 o
  -3   6   4      275.94      288.55      4.15 o
  -2   6   4        0.39       -0.43      0.43 o
  -1   6   4      146.66      143.92      2.16 o
   0   6   4        6.39        7.27      0.73 o
   1   6   4        2.49        0.79      0.78 o
   2   6   4      286.52      281.92      3.75 o
   3   6   4       75.45       73.29      1.64 o
   4   6   4      187.96      194.18      3.06 o
   5   6   4       15.57       18.07      1.22 o
   6   6   4       52.88       56.74      1.75 o
   7   6   4       23.92       26.72      1.44 o
   8   6   4      156.24      145.66      4.12 o
   9   6   4       33.25       36.46      2.14 o
  10   6   4        0.24        0.93      1.53 o
  11   6   4        9.94        9.55      1.93 o
  12   6   4       18.61       19.02      3.11 o
  13   6   4        5.22        8.41      2.60 o
 -13   7   4        2.18       -3.22      3.22 o
 -12   7   4        3.52        0.18      1.82 o
 -11   7   4        9.35       11.74      2.35 o
 -10   7   4       11.68       12.92      2.38 o
  -9   7   4        4.50        8.03      1.88 o
  -8   7   4       65.65       69.17      3.44 o
  -7   7   4       42.75       42.51      3.31 o
  -6   7   4      135.38      142.22      7.32 o
  -5   7   4       14.15       10.04      1.74 o
  -4   7   4       10.38       14.51      1.30 o
  -3   7   4       51.53       41.39      2.45 o
  -2   7   4       27.25       28.90      1.70 o
  -1   7   4      243.84      235.92      4.70 o
   0   7   4        6.52        8.25      0.91 o
   1   7   4      140.43      139.22      2.97 o
   2   7   4        0.35       -0.83      0.83 o
   3   7   4       20.05       20.60      1.21 o
   4   7   4       27.96       21.69      1.26 o
   5   7   4       57.98       60.07      1.94 o
   6   7   4       38.38       32.95      2.42 o
   7   7   4       35.22       32.15      1.77 o
   8   7   4        4.89        2.29      1.18 o
   9   7   4        3.88        2.42      1.09 o
  10   7   4        0.20        2.55      1.51 o
  11   7   4        5.58        5.03      1.87 o
  12   7   4        0.15        2.55      3.66 o
 -12   8   4        0.70       -1.34      2.64 o
 -11   8   4        0.33       -1.85      1.85 o
 -10   8   4       17.84       21.71      2.67 o
  -9   8   4        0.00       -0.77      2.10 o
  -8   8   4        7.95       10.91      2.20 o
  -7   8   4       19.49       20.85      2.41 o
  -6   8   4       20.14       13.33      2.31 o
  -5   8   4       36.81       39.82      2.75 o
  -4   8   4       15.24       12.15      1.97 o
  -3   8   4       15.13       10.44      1.83 o
  -2   8   4       99.01      103.16      4.89 o
  -1   8   4        2.22        0.21      1.22 o
   0   8   4      122.40      134.70      5.25 o
   1   8   4        0.05       -0.86      0.99 o
   2   8   4       67.04       77.34      3.49 o
   3   8   4        0.54       -0.88      0.90 o
   4   8   4       47.83       51.89      2.42 o
   5   8   4        1.35        0.04      1.07 o
   6   8   4       13.60       14.20      2.01 o
   7   8   4       11.88        9.99      1.51 o
   8   8   4        3.57        3.51      1.49 o
   9   8   4        1.66       -1.46      1.90 o
  10   8   4        1.55        2.20      2.49 o
  11   8   4        1.93        1.76      2.49 o
 -11   9   4        0.12        0.42      2.64 o
 -10   9   4        2.72        6.22      2.85 o
  -9   9   4        1.64       -0.88      1.78 o
  -8   9   4       19.97       25.45      4.03 o
  -7   9   4        2.83        4.52      1.99 o
  -6   9   4       23.43       28.76      2.79 o
  -5   9   4        1.41       -0.34      2.39 o
  -4   9   4       39.76       41.21      3.02 o
  -3   9   4        4.78        2.50      1.64 o
  -2   9   4        1.53        3.40      1.41 o
  -1   9   4       14.38       16.67      1.94 o
   0   9   4        1.26       -0.10      1.87 o
   1   9   4       17.14       18.57      1.92 o
   2   9   4        2.14        0.20      1.31 o
   3   9   4       10.04       11.60      2.18 o
   4   9   4        0.08        0.24      1.48 o
   5   9   4       12.95       12.03      1.71 o
   6   9   4        1.97        1.88      1.38 o
   7   9   4        4.73        3.73      1.49 o
   8   9   4        0.59        0.89      1.63 o
   9   9   4        0.00       -2.05      2.20 o
  10   9   4        0.13        2.49      2.64 o
  -9  10   4        0.25       -1.32      4.10 o
  -8  10   4        0.65        2.21      2.89 o
  -7  10   4        0.15        1.06      2.06 o
  -6  10   4        0.48        1.96      2.08 o
  -5  10   4        6.94       10.38      2.45 o
  -4  10   4        0.01       -0.81      1.87 o
  -3  10   4        0.01       -1.61      1.61 o
  -2  10   4        0.05        1.05      1.64 o
  -1  10   4        0.96        1.21      1.60 o
   0  10   4        1.05        0.04      1.53 o
   1  10   4        1.04        2.53      1.67 o
   2  10   4        0.06       -1.06      3.26 o
   3  10   4        0.50        1.87      1.60 o
   4  10   4        0.22        0.96      1.84 o
   5  10   4       11.13       10.03      1.87 o
   6  10   4        2.53       -1.25      1.44 o
   7  10   4        1.84        1.42      1.79 o
   8  10   4        1.58       -0.59      2.28 o
  -6  11   4        0.69        2.05      4.83 o
  -5  11   4        0.07       -3.66      4.25 o
  -4  11   4        0.12        0.00      3.66 o
  -3  11   4        0.96       -1.06      1.87 o
  -2  11   4        4.69        0.31      1.97 o
  -1  11   4        3.85        0.79      1.81 o
   0  11   4        7.73        9.86      2.03 o
   1  11   4        0.61        1.44      1.78 o
   2  11   4        2.46        3.84      1.84 o
   3  11   4        2.84        3.62      2.24 o
   4  11   4        0.10        1.23      1.92 o
   5  11   4        1.66        6.82      3.05 o
 -15   0   5        2.31        1.90      3.22 o
 -13   0   5       19.69       21.09      3.96 o
 -11   0   5      274.44      266.39     14.52 o
  -9   0   5       49.97       62.77      3.31 o
  -7   0   5        3.81        3.34      0.81 o
  -5   0   5       53.16       54.28      1.68 o
  -3   0   5      498.52      457.46      7.08 o
  -1   0   5      324.43      324.71      4.49 o
   1   0   5     3577.57     3925.51     53.14 o
   3   0   5      231.61      224.22      3.25 o
   5   0   5      591.82      662.38     11.04 o
   7   0   5      192.37      185.64      4.55 o
   9   0   5      533.74      523.42     17.34 o
  11   0   5      141.90      144.92      6.52 o
  13   0   5        2.74        7.62      3.22 o
 -16   1   5        0.31        5.93      2.69 o
 -15   1   5        1.54        1.44      2.27 o
 -14   1   5        0.00        2.34      2.07 o
 -13   1   5        0.90        0.95      1.66 o
 -12   1   5       66.65       71.51      3.32 o
 -11   1   5      293.46      292.85      5.99 o
 -10   1   5        0.26       -0.23      1.08 o
  -9   1   5      283.74      279.97      5.70 o
  -8   1   5       52.63       55.75      1.85 o
  -7   1   5        1.10        1.38      0.68 o
  -6   1   5      206.50      214.46      3.35 o
  -5   1   5      225.07      242.82      3.11 o
  -4   1   5      416.71      473.38      5.28 o
  -3   1   5        1.23        0.22      0.25 o
  -2   1   5      590.36      565.37      6.27 o
  -1   1   5      114.06      114.23      1.58 o
   0   1   5      924.28      879.75      7.51 o
   1   1   5        5.97        2.81      0.34 o
   2   1   5      356.29      408.15      4.36 o
   3   1   5      611.10      538.21      5.28 o
   4   1   5       48.49       56.26      1.03 o
   5   1   5      420.66      427.52      5.46 o
   6   1   5       12.26       10.41      1.19 o
   7   1   5       80.05       61.94      2.24 o
   8   1   5      127.53      117.70      3.43 o
   9   1   5        1.38        7.95      2.34 o
  10   1   5       26.28       24.58      2.86 o
  11   1   5        2.12        6.77      1.49 o
  12   1   5        1.85        2.35      2.11 o
  13   1   5        0.47        1.05      2.51 o
  14   1   5       11.45       16.81      2.90 o
 -16   2   5        7.53       12.89      4.39 o
 -15   2   5        6.31       14.57      2.98 o
 -14   2   5       17.78       26.87      3.36 o
 -13   2   5        1.59        0.29      1.69 o
 -12   2   5       41.05       46.91      2.76 o
 -11   2   5       25.39       22.99      2.05 o
 -10   2   5       43.58       39.23      2.02 o
  -9   2   5      226.95      209.38      6.72 o
  -8   2   5        0.46        1.29      0.70 o
  -7   2   5       12.28       18.46      0.99 o
  -6   2   5       15.94       17.08      0.88 o
  -5   2   5      231.14      249.67      4.11 o
  -4   2   5      246.60      290.46      3.55 o
  -3   2   5      101.11      115.07      1.74 o
  -2   2   5        1.91       -0.24      0.32 o
  -1   2   5      910.29      944.18      8.97 o
   0   2   5      386.24      349.68      3.90 o
   1   2   5      683.44      703.70      6.52 o
   2   2   5     1161.48     1081.95     12.68 o
   3   2   5      587.52      632.38      7.82 o
   4   2   5      356.39      315.81      4.40 o
   5   2   5      267.04      270.74      3.42 o
   6   2   5      288.38      275.92      4.65 o
   7   2   5       24.51       20.92      1.17 o
   8   2   5        9.19       13.35      1.65 o
   9   2   5       66.01       74.91      3.45 o
  10   2   5       25.58       18.76      2.39 o
  11   2   5        7.04        3.32      1.60 o
  12   2   5        0.09        0.90      1.42 o
  13   2   5        4.56        6.12      1.79 o
  14   2   5        0.01       -1.07      2.02 o
 -16   3   5        0.88        4.83      4.10 o
 -15   3   5        0.01        1.52      2.27 o
 -14   3   5        0.14        2.71      3.73 o
 -13   3   5        4.09        3.00      2.02 o
 -12   3   5        3.92        4.33      1.49 o
 -11   3   5       50.75       47.58      3.26 o
 -10   3   5       28.56       25.75      2.11 o
  -9   3   5       55.37       54.66      3.34 o
  -8   3   5      111.02      115.86      2.90 o
  -7   3   5       12.77       12.27      1.17 o
  -6   3   5      160.94      162.94      3.55 o
  -5   3   5       49.87       45.51      1.70 o
  -4   3   5       10.21        7.63      0.48 o
  -3   3   5      952.79     1023.57     11.34 o
  -2   3   5     1062.87     1141.46     13.44 o
  -1   3   5     1672.14     1693.97     16.78 o
   0   3   5      937.77      987.34      9.53 o
   1   3   5      414.39      421.73      4.93 o
   2   3   5      481.79      473.15      6.09 o
   3   3   5       95.61       99.67      1.94 o
   4   3   5      217.44      233.06      3.53 o
   5   3   5      338.73      344.00      5.70 o
   6   3   5       20.56       16.12      0.77 o
   7   3   5       85.99       84.33      1.89 o
   8   3   5      201.56      185.44      3.28 o
   9   3   5      147.42      147.76      5.07 o
  10   3   5       44.30       47.92      5.42 o
  11   3   5        2.54       -1.71      2.64 o
  12   3   5        0.26       -0.32      2.39 o
  13   3   5        7.31        2.12      1.59 o
  14   3   5        6.01       13.74      5.13 o
 -15   4   5        0.26        1.89      2.43 o
 -14   4   5        1.37        1.77      2.52 o
 -13   4   5        7.39        8.95      1.96 o
 -12   4   5        1.31       -0.90      1.34 o
 -11   4   5        5.82        3.51      2.14 o
 -10   4   5       16.08       14.60      1.83 o
  -9   4   5       31.46       26.63      2.08 o
  -8   4   5        7.10        8.21      1.23 o
  -7   4   5      427.12      391.72      8.21 o
  -6   4   5      105.39      104.94      2.85 o
  -5   4   5      530.67      514.47      7.58 o
  -4   4   5      267.93      277.44      3.64 o
  -3   4   5      534.22      515.24      5.81 o
  -2   4   5       11.19       10.43      0.63 o
  -1   4   5      390.25      373.24      4.70 o
   0   4   5      213.26      226.82      2.83 o
   1   4   5      130.83      131.39      1.80 o
   2   4   5       10.01       13.17      1.06 o
   3   4   5       11.22        9.47      0.84 o
   4   4   5      142.47      144.72      2.87 o
   5   4   5        0.04        0.13      0.66 o
   6   4   5       20.20       22.38      0.82 o
   7   4   5      242.30      225.78      3.50 o
   8   4   5        0.14       -0.01      0.88 o
   9   4   5      143.49      134.26      4.84 o
  10   4   5       12.82       11.41      4.17 o
  11   4   5       43.75       40.10      2.92 o
  12   4   5       27.71       22.10      2.20 o
  13   4   5       20.17       26.21      2.54 o
  14   4   5        0.02       -1.66      2.03 o
 -14   5   5        0.70        0.28      2.17 o
 -13   5   5        1.82        4.40      1.91 o
 -12   5   5        0.21        1.93      1.33 o
 -11   5   5        3.28        5.25      1.46 o
 -10   5   5        2.09        2.66      1.27 o
  -9   5   5        1.50        0.63      1.11 o
  -8   5   5       67.23       59.89      2.47 o
  -7   5   5       13.39        8.78      1.32 o
  -6   5   5        4.94        4.95      0.97 o
  -5   5   5       11.79        6.85      0.90 o
  -4   5   5        0.05       -0.25      0.56 o
  -3   5   5       11.10        5.77      0.60 o
  -2   5   5      605.65      595.85      6.21 o
  -1   5   5      139.89      133.49      1.99 o
   0   5   5       52.37       47.81      1.05 o
   1   5   5       15.31       12.42      0.75 o
   2   5   5       99.03       83.00      1.57 o
   3   5   5      186.25      173.01      2.48 o
   4   5   5       17.81       16.18      1.12 o
   5   5   5      181.04      175.88      2.94 o
   6   5   5        0.43       -0.08      0.47 o
   7   5   5       18.19       17.09      1.12 o
   8   5   5       44.79       40.90      2.83 o
   9   5   5       14.94       17.63      3.37 o
  10   5   5       14.80       13.64      3.30 o
  11   5   5       18.46       21.93      2.44 o
  12   5   5        2.96        3.41      1.63 o
  13   5   5       11.04       12.35      2.22 o
 -14   6   5        1.04        4.39      3.81 o
 -13   6   5        0.60        2.71      2.56 o
 -12   6   5        2.13        2.96      1.94 o
 -11   6   5        2.85        5.00      1.89 o
 -10   6   5        5.30        7.28      1.86 o
  -9   6   5       19.92       23.95      2.36 o
  -8   6   5       12.66       14.31      1.85 o
  -7   6   5        4.81        3.72      2.19 o
  -6   6   5       52.88       58.46      2.35 o
  -5   6   5       90.40       90.32      2.81 o
  -4   6   5        3.27        0.19      0.71 o
  -3   6   5       21.49       23.57      1.25 o
  -2   6   5      191.30      179.36      2.61 o
  -1   6   5       91.92       93.65      1.72 o
   0   6   5      103.69      103.22      1.97 o
   1   6   5      148.63      150.31      2.47 o
   2   6   5      112.16      109.79      2.04 o
   3   6   5       37.95       32.02      1.19 o
   4   6   5      140.34      138.48      2.42 o
   5   6   5        7.36        7.82      1.69 o
   6   6   5       10.83       13.92      1.07 o
   7   6   5       29.01       27.89      1.52 o
   8   6   5        1.21        2.72      1.00 o
   9   6   5        2.50        1.28      1.41 o
  10   6   5        5.40        7.35      3.73 o
  11   6   5        6.76        9.85      3.55 o
  12   6   5        0.46        2.30      1.85 o
  13   6   5        9.68       14.16      2.47 o
 -13   7   5        0.49       -3.37      3.52 o
 -12   7   5        3.86        4.42      2.15 o
 -11   7   5        4.74        6.23      2.04 o
 -10   7   5        1.71        3.39      1.81 o
  -9   7   5       10.01       12.14      2.10 o
  -8   7   5        1.01        0.39      1.52 o
  -7   7   5        8.60       10.20      1.89 o
  -6   7   5        3.87        7.18      1.74 o
  -5   7   5        0.02       -1.25      1.71 o
  -4   7   5        0.11        0.57      0.92 o
  -3   7   5        0.81        0.82      1.09 o
  -2   7   5        0.49        0.57      0.88 o
  -1   7   5       12.37       10.55      1.16 o
   0   7   5      167.84      172.36      4.02 o
   1   7   5       41.96       40.72      1.66 o
   2   7   5       66.96       68.98      2.06 o
   3   7   5        6.98        7.47      0.95 o
   4   7   5        1.22        0.79      0.93 o
   5   7   5       62.75       66.67      2.30 o
   6   7   5       63.07       71.12      3.24 o
   7   7   5       38.01       39.91      1.94 o
   8   7   5       12.91       15.14      1.51 o
   9   7   5        1.46       -1.43      1.43 o
  10   7   5        3.05        3.44      1.58 o
  11   7   5        0.59        0.53      1.55 o
  12   7   5        0.08        0.26      1.83 o
 -12   8   5        0.05        3.15      2.69 o
 -11   8   5        2.49        4.38      2.20 o
 -10   8   5        2.45        0.28      3.45 o
  -9   8   5        6.59        7.94      2.08 o
  -8   8   5       15.74       22.30      2.61 o
  -7   8   5      100.45      104.22      4.56 o
  -6   8   5       80.09       82.17      3.94 o
  -5   8   5       60.86       59.25      3.23 o
  -4   8   5        0.86        4.28      1.61 o
  -3   8   5       58.26       55.87      3.06 o
  -2   8   5        0.37        0.82      1.15 o
  -1   8   5      126.74      133.32      4.78 o
   0   8   5        0.38       -0.34      0.98 o
   1   8   5       21.90       22.14      1.64 o
   2   8   5        2.12        1.32      1.29 o
   3   8   5        1.07       -0.34      0.98 o
   4   8   5        0.15        0.62      1.06 o
   5   8   5       10.74        9.39      1.32 o
   6   8   5        2.46        0.27      1.03 o
   7   8   5        0.47        0.31      1.19 o
   8   8   5        0.37       -1.16      1.16 o
   9   8   5        0.08       -1.76      1.76 o
  10   8   5        1.19        1.17      2.20 o
  11   8   5        1.98        5.27      2.78 o
 -10   9   5        1.72       -1.29      4.76 o
  -9   9   5        4.24        1.34      1.92 o
  -8   9   5        4.58        0.37      2.12 o
  -7   9   5       10.20        8.29      2.21 o
  -6   9   5        0.06       -1.99      1.99 o
  -5   9   5        0.18       -0.76      1.75 o
  -4   9   5        3.24        2.70      1.81 o
  -3   9   5       13.45       12.29      2.13 o
  -2   9   5        2.98        2.81      1.75 o
  -1   9   5       25.15       22.42      3.28 o
   0   9   5        0.01       -1.25      1.25 o
   1   9   5       13.40       14.80      1.61 o
   2   9   5        8.90        7.17      1.59 o
   3   9   5       24.68       32.50      2.25 o
   4   9   5       11.22       11.44      1.63 o
   5   9   5        0.03       -0.03      1.53 o
   6   9   5        0.02       -1.16      1.21 o
   7   9   5        1.43       -1.07      1.81 o
   8   9   5        2.19        0.29      1.90 o
   9   9   5        0.01       -2.05      2.05 o
  10   9   5        2.50        3.37      2.49 o
  -9  10   5        0.49       -0.88      4.39 o
  -8  10   5        2.90       -2.05      3.95 o
  -7  10   5        3.40        3.00      2.14 o
  -6  10   5        0.71       -0.12      2.08 o
  -5  10   5        4.06        5.24      2.10 o
  -4  10   5        2.66        1.88      2.82 o
  -3  10   5        2.46        3.56      1.92 o
  -2  10   5       13.69        9.37      2.23 o
  -1  10   5        1.16       -0.89      1.59 o
   0  10   5       19.12       19.59      2.26 o
   1  10   5        0.24       -1.39      1.39 o
   2  10   5       23.24       26.38      2.29 o
   3  10   5        0.88       -0.05      1.53 o
   4  10   5       48.56       54.01      3.88 o
   5  10   5        3.85        4.78      1.65 o
   6  10   5        9.82       10.21      1.88 o
   7  10   5        1.18        0.58      1.58 o
   8  10   5        0.41       -1.76      2.49 o
  -6  11   5        2.56        3.81      4.10 o
  -5  11   5        0.09        0.59      4.10 o
  -4  11   5        2.79        1.32      4.54 o
  -3  11   5        0.26        4.83      4.25 o
  -2  11   5        2.70        3.86      2.11 o
  -1  11   5        0.08       -0.77      2.12 o
   0  11   5        1.38       -0.77      1.84 o
   1  11   5        0.90       -1.03      1.74 o
   2  11   5        0.33       -0.37      1.67 o
   3  11   5        2.58        2.55      1.83 o
   4  11   5        0.95        1.97      2.27 o
   5  11   5        4.62        5.40      2.95 o
 -16   0   6        5.25        8.64      4.25 o
 -14   0   6        8.21        2.20      2.93 o
 -12   0   6       15.48       13.04      3.37 o
 -10   0   6        6.91        6.51      1.83 o
  -8   0   6      207.16      219.89      5.25 o
  -6   0   6        0.91        0.76      0.64 o
  -4   0   6      148.06      152.43      3.59 o
  -2   0   6      179.57      198.70      4.04 o
   0   0   6     7018.82     7351.73     99.06 o
   2   0   6     5214.26     5152.57     69.43 o
   4   0   6      635.08      655.17      9.67 o
   6   0   6      316.90      317.66      9.28 o
   8   0   6      106.82       97.18      5.57 o
  10   0   6        6.80        4.98      2.49 o
  12   0   6        2.41        0.98      1.71 o
  14   0   6        1.82       -1.76      3.08 o
 -16   1   6        2.72        6.98      6.81 o
 -15   1   6        0.78       -2.06      2.06 o
 -14   1   6        1.08       -1.65      1.65 o
 -13   1   6        1.01        4.85      2.17 o
 -12   1   6       21.01       24.55      2.21 o
 -11   1   6       62.08       60.85      2.69 o
 -10   1   6      104.39       98.21      3.11 o
  -9   1   6        7.02        5.17      1.01 o
  -8   1   6       10.50       12.30      1.03 o
  -7   1   6      196.65      194.03      3.57 o
  -6   1   6      160.62      171.39      2.54 o
  -5   1   6        0.05        0.69      0.42 o
  -4   1   6        4.10        1.80      0.39 o
  -3   1   6       33.49       33.78      0.97 o
  -2   1   6      568.34      525.46      6.03 o
  -1   1   6     1674.08     1706.71     17.95 o
   0   1   6      898.19     1136.32     10.13 o
   1   1   6     2644.62     2681.07     24.64 o
   2   1   6     1332.00     1603.34     15.88 o
   3   1   6      369.79      392.38      4.03 o
   4   1   6       11.43       19.54      0.57 o
   5   1   6       95.38       98.17      2.07 o
   6   1   6     1057.17     1025.90     14.86 o
   7   1   6      315.52      329.41      5.08 o
   8   1   6      639.81      624.89     24.20 o
   9   1   6      109.79      127.52      4.65 o
  10   1   6       34.22       29.56      2.52 o
  11   1   6        3.59        2.14      1.32 o
  12   1   6       15.10       12.87      1.58 o
  13   1   6        7.07       12.42      2.06 o
  14   1   6        0.01       -0.22      2.28 o
 -16   2   6        0.03       -2.49      3.37 o
 -15   2   6        5.08        3.30      3.52 o
 -14   2   6       14.49       16.38      2.89 o
 -13   2   6       17.38       18.68      2.73 o
 -12   2   6       12.49       13.40      1.82 o
 -11   2   6        1.26        1.78      1.33 o
 -10   2   6       16.65       17.11      1.57 o
  -9   2   6      116.52      111.52      6.39 o
  -8   2   6        5.77        5.56      0.87 o
  -7   2   6       52.40       52.97      2.01 o
  -6   2   6       26.02       24.73      1.21 o
  -5   2   6      104.95      110.98      2.45 o
  -4   2   6      223.41      245.84      3.18 o
  -3   2   6      769.93      786.11      9.54 o
  -2   2   6      390.33      433.93      5.66 o
  -1   2   6     1155.61     1163.91     11.74 o
   0   2   6      218.63      210.94      2.83 o
   1   2   6      473.17      464.61      5.10 o
   2   2   6      489.58      512.94      5.22 o
   3   2   6      485.36      515.84      6.02 o
   4   2   6        7.38        7.02      0.53 o
   5   2   6       12.12       11.59      0.62 o
   6   2   6      120.66      107.96      2.41 o
   7   2   6       57.84       49.61      1.76 o
   8   2   6        7.33        4.06      1.54 o
   9   2   6      105.45       92.15      3.90 o
  10   2   6        7.27        6.00      1.72 o
  11   2   6       12.49       10.97      1.54 o
  12   2   6        1.31       -0.04      1.65 o
  13   2   6       24.44       30.00      2.58 o
  14   2   6        1.57        6.44      2.02 o
 -16   3   6        1.40        5.86      4.10 o
 -15   3   6        3.92        7.24      7.25 o
 -14   3   6        0.84        1.83      2.28 o
 -13   3   6       24.69       31.21      3.31 o
 -12   3   6       12.04        9.32      2.05 o
 -11   3   6        0.71        0.68      1.35 o
 -10   3   6       87.72       78.31      3.24 o
  -9   3   6        2.19        1.87      1.10 o
  -8   3   6      881.29      869.90     13.50 o
  -7   3   6      183.38      179.60      3.98 o
  -6   3   6      177.54      173.51      3.44 o
  -5   3   6       10.29       11.24      0.95 o
  -4   3   6      218.92      229.20      3.24 o
  -3   3   6      202.09      216.49      3.09 o
  -2   3   6      327.95      313.33      3.99 o
  -1   3   6        3.60        3.30      0.47 o
   0   3   6       42.32       48.95      1.04 o
   1   3   6       48.00       44.36      0.96 o
   2   3   6      130.84      129.47      2.59 o
   3   3   6      297.18      299.91      4.77 o
   4   3   6      814.43      813.15     12.23 o
   5   3   6      217.10      244.45      5.15 o
   6   3   6       68.39       72.87      1.83 o
   7   3   6      265.35      280.72      4.96 o
   8   3   6        0.96        1.55      1.09 o
   9   3   6       87.80       99.57      3.13 o
  10   3   6        3.84        3.20      1.20 o
  11   3   6        0.01       -1.44      1.44 o
  12   3   6        6.08        5.06      1.86 o
  13   3   6        0.00       -0.26      1.55 o
  14   3   6        0.39        4.33      1.96 o
 -15   4   6        3.76        2.05      3.37 o
 -14   4   6        6.00        5.58      2.52 o
 -13   4   6        3.65        1.43      1.94 o
 -12   4   6       22.83       23.65      2.38 o
 -11   4   6        0.98        1.60      1.37 o
 -10   4   6      112.18      112.93      4.03 o
  -9   4   6       76.09       74.31      3.76 o
  -8   4   6       19.33       28.48      1.75 o
  -7   4   6      270.53      260.68      5.23 o
  -6   4   6      263.33      222.25      4.58 o
  -5   4   6       86.02       84.57      2.29 o
  -4   4   6      133.66      123.34      2.29 o
  -3   4   6       47.89       43.93      1.36 o
  -2   4   6       24.91       22.78      1.02 o
  -1   4   6      247.67      273.00      3.54 o
   0   4   6      105.91      108.69      1.67 o
   1   4   6       13.13       12.82      0.59 o
   2   4   6      270.63      261.68      5.64 o
   3   4   6       40.48       46.06      1.84 o
   4   4   6       44.13       38.29      1.49 o
   5   4   6        0.15        0.46      0.73 o
   6   4   6      267.97      258.87      4.48 o
   7   4   6        2.24        4.05      0.67 o
   8   4   6       87.89       93.45      2.71 o
   9   4   6       12.51       12.09      2.86 o
  10   4   6       16.44       22.75      2.28 o
  11   4   6        8.43       10.47      2.05 o
  12   4   6        2.20        9.40      2.08 o
  13   4   6        2.80        3.95      1.78 o
  14   4   6        1.05        5.27      3.08 o
 -15   5   6        0.40        4.25      3.95 o
 -14   5   6        1.54        2.22      2.54 o
 -13   5   6        0.83       -1.60      1.60 o
 -12   5   6        2.57        4.00      1.80 o
 -11   5   6        0.27       -0.51      1.47 o
 -10   5   6        1.72        1.67      1.24 o
  -9   5   6        0.72        0.39      1.11 o
  -8   5   6        1.47        1.18      1.13 o
  -7   5   6       10.88        9.66      1.54 o
  -6   5   6       17.49       19.01      1.56 o
  -5   5   6        0.05        0.98      1.57 o
  -4   5   6      171.51      179.14      2.95 o
  -3   5   6       52.95       58.26      1.47 o
  -2   5   6      287.94      299.62      3.56 o
  -1   5   6        0.16       -0.37      0.59 o
   0   5   6        5.26        5.35      0.62 o
   1   5   6        2.32        2.42      0.50 o
   2   5   6        2.74        1.14      0.49 o
   3   5   6       51.63       49.88      1.39 o
   4   5   6        0.37       -0.77      0.77 o
   5   5   6       77.86       85.95      2.44 o
   6   5   6       65.11       60.96      2.79 o
   7   5   6       61.42       64.71      1.93 o
   8   5   6       30.21       30.24      1.91 o
   9   5   6        0.49       -0.03      1.24 o
  10   5   6        2.21        0.31      1.44 o
  11   5   6        0.50        0.63      1.65 o
  12   5   6       17.85       21.93      2.34 o
  13   5   6        1.61        5.06      2.57 o
 -14   6   6        0.60       -3.81      3.81 o
 -13   6   6        0.65       -0.53      1.78 o
 -12   6   6        2.31        0.43      1.88 o
 -11   6   6        6.54        8.47      2.08 o
 -10   6   6        0.16       -1.42      1.42 o
  -9   6   6        7.75        6.14      1.75 o
  -8   6   6        4.42        1.10      1.37 o
  -7   6   6       31.26       31.47      2.39 o
  -6   6   6        0.03       -0.01      0.98 o
  -5   6   6        1.80        1.78      1.04 o
  -4   6   6       53.04       52.61      1.79 o
  -3   6   6      144.44      147.97      3.01 o
  -2   6   6       17.54       17.31      0.97 o
  -1   6   6       79.86       85.03      2.08 o
   0   6   6       12.51       13.47      0.85 o
   1   6   6       31.10       31.42      1.14 o
   2   6   6       24.97       23.83      1.07 o
   3   6   6        1.21        0.02      0.56 o
   4   6   6       30.20       26.18      1.03 o
   5   6   6       14.12       14.53      1.24 o
   6   6   6        8.59       10.53      0.98 o
   7   6   6       50.16       46.21      1.76 o
   8   6   6        0.07       -1.67      1.67 o
   9   6   6        4.02        2.76      1.33 o
  10   6   6        0.90        3.56      2.71 o
  11   6   6        7.38        9.66      2.15 o
  12   6   6       14.38       24.14      2.48 o
  13   6   6        9.62       12.16      3.37 o
 -13   7   6        0.81       -0.42      2.42 o
 -12   7   6        0.63        1.78      2.05 o
 -11   7   6        0.00       -1.41      1.83 o
 -10   7   6        4.15        1.89      1.80 o
  -9   7   6       11.35       13.62      2.23 o
  -8   7   6        6.39        8.68      1.88 o
  -7   7   6        0.26       -0.06      1.54 o
  -6   7   6       15.99       15.20      2.05 o
  -5   7   6       23.00       19.13      2.11 o
  -4   7   6      136.45      127.74      3.25 o
  -3   7   6       77.17       74.15      2.44 o
  -2   7   6      179.31      173.45      4.14 o
  -1   7   6       15.54       18.00      1.39 o
   0   7   6      165.96      167.40      3.75 o
   1   7   6       64.35       65.99      2.11 o
   2   7   6       28.42       29.87      1.46 o
   3   7   6       43.83       41.24      1.65 o
   4   7   6        0.48       -0.74      0.74 o
   5   7   6       50.37       48.62      1.75 o
   6   7   6        5.28        4.86      0.90 o
   7   7   6       16.64       16.84      1.35 o
   8   7   6        1.64        1.41      1.32 o
   9   7   6        0.15       -1.26      3.22 o
  10   7   6        1.07        0.09      1.54 o
  11   7   6        7.88        8.41      1.97 o
  12   7   6        1.31        1.93      2.58 o
 -12   8   6        0.40       -0.24      2.78 o
 -11   8   6        0.03       -2.23      2.43 o
 -10   8   6        0.35       -1.23      1.93 o
  -9   8   6        0.00        0.41      1.80 o
  -8   8   6       23.30       27.23      2.81 o
  -7   8   6        3.76        1.92      2.55 o
  -6   8   6       43.38       48.87      3.19 o
  -5   8   6        1.59        2.49      2.52 o
  -4   8   6        3.31        2.69      1.55 o
  -3   8   6       21.95       18.37      1.86 o
  -2   8   6       25.45       26.74      2.01 o
  -1   8   6       55.57       54.90      2.61 o
   0   8   6       70.90       71.62      2.86 o
   1   8   6        2.94        2.63      1.17 o
   2   8   6      163.72      170.61      4.00 o
   3   8   6       28.95       27.76      1.71 o
   4   8   6       61.68       66.73      2.24 o
   5   8   6       50.60       53.73      2.20 o
   6   8   6        0.63        1.29      1.02 o
   7   8   6       10.44        8.37      1.30 o
   8   8   6        0.51        0.15      1.46 o
   9   8   6        0.00        3.37      1.76 o
 -10   9   6        0.00       -2.78      4.10 o
  -9   9   6       12.29       10.92      2.61 o
  -8   9   6        2.51        1.69      1.95 o
  -7   9   6        0.81        3.03      2.03 o
  -6   9   6        3.60        3.67      1.91 o
  -5   9   6        0.33       -0.19      1.74 o
  -4   9   6       43.42       43.47      3.12 o
  -3   9   6        9.86        9.53      2.03 o
  -2   9   6      119.33      127.95      4.89 o
  -1   9   6        4.81        4.88      1.61 o
   0   9   6       42.99       47.77      2.65 o
   1   9   6       12.31       15.08      1.67 o
   2   9   6        9.87       12.49      1.79 o
   3   9   6        4.73        5.29      1.49 o
   4   9   6        6.72        7.76      1.54 o
   5   9   6       17.82       20.47      1.99 o
   6   9   6        9.52        9.32      1.78 o
   7   9   6        5.57        4.58      1.43 o
   8   9   6        1.27        1.32      1.90 o
  -8  10   6        2.17        0.88      4.39 o
  -7  10   6       24.98       24.90      5.86 o
  -6  10   6        4.02        5.89      2.49 o
  -5  10   6       11.20       13.85      2.65 o
  -4  10   6        8.20       10.01      2.37 o
  -3  10   6        7.60        7.49      2.63 o
  -2  10   6        5.17        1.86      1.98 o
  -1  10   6        3.34        2.91      1.70 o
   0  10   6        2.09        1.59      1.71 o
   1  10   6        4.41        3.82      2.35 o
   2  10   6       11.49       11.00      2.01 o
   3  10   6       21.43       18.24      2.30 o
   4  10   6       10.20        8.09      2.16 o
   5  10   6        8.08        8.15      1.74 o
   6  10   6        0.20        0.71      1.56 o
   7  10   6        2.43        0.46      4.10 o
  -5  11   6        0.92       -3.52      3.95 o
  -4  11   6        0.10       -2.34      4.10 o
  -3  11   6        4.72        9.96      4.98 o
  -2  11   6        1.25        0.88      3.66 o
  -1  11   6        0.33       -0.46      2.74 o
   0  11   6        0.11       -1.77      1.77 o
   1  11   6        0.71       -1.86      2.51 o
   2  11   6        2.37       -1.38      1.88 o
   3  11   6        0.45       -0.59      2.49 o
   4  11   6        0.64       -2.06      2.74 o
 -15   0   7        0.93        0.44      2.93 o
 -13   0   7        0.46        0.73      2.49 o
 -11   0   7       31.82       40.14      5.71 o
  -9   0   7        0.14       -0.13      1.29 o
  -7   0   7        0.52       -0.29      0.62 o
  -5   0   7      292.13      361.79      7.21 o
  -3   0   7        1.30        0.97      0.49 o
  -1   0   7      833.11      704.64     10.44 o
   1   0   7     1793.47     1783.89     25.10 o
   3   0   7        0.21        0.07      0.70 o
   5   0   7       49.57       40.52      2.38 o
   7   0   7      390.21      366.45     12.78 o
   9   0   7      565.12      549.70     18.37 o
  11   0   7       84.95       69.16      5.42 o
  13   0   7       15.32       18.89      2.74 o
 -16   1   7        0.84       -2.38      2.38 o
 -15   1   7        0.02       -2.78      2.86 o
 -14   1   7        0.28       -0.07      2.07 o
 -13   1   7        0.76       -1.69      1.69 o
 -12   1   7        0.66        0.47      1.32 o
 -11   1   7        0.04       -0.27      1.04 o
 -10   1   7       51.34       52.41      2.34 o
  -9   1   7       65.09       69.11      2.27 o
  -8   1   7       29.41       28.96      1.42 o
  -7   1   7       56.24       56.01      1.88 o
  -6   1   7       19.08       23.06      1.06 o
  -5   1   7      818.18      874.16     10.79 o
  -4   1   7      717.13      722.11      9.01 o
  -3   1   7        4.81        4.70      0.50 o
  -2   1   7      437.09      412.05      4.67 o
  -1   1   7      145.19      138.37      2.16 o
   0   1   7       35.64       65.61      1.27 o
   1   1   7      824.20      888.63      9.15 o
   2   1   7      127.47       99.08      1.56 o
   3   1   7      165.08      200.76      3.62 o
   4   1   7       54.17       59.49      1.15 o
   5   1   7     1081.29     1008.17     17.99 o
   6   1   7       47.26       43.25      1.50 o
   7   1   7     1109.69     1044.37     17.66 o
   8   1   7       76.16       73.05      3.40 o
   9   1   7        1.69        3.57      1.76 o
  10   1   7        2.74        6.03      1.79 o
  11   1   7        3.22        7.42      1.96 o
  12   1   7        2.51        4.25      1.58 o
  13   1   7        0.22        1.17      1.43 o
  14   1   7        7.91        9.00      2.22 o
 -16   2   7        2.36        2.05      3.52 o
 -15   2   7        2.09        3.37      2.33 o
 -14   2   7        0.26       -1.58      3.73 o
 -13   2   7        7.92        5.11      2.12 o
 -12   2   7        8.20        6.77      1.74 o
 -11   2   7        7.80        6.21      1.54 o
 -10   2   7       84.03       87.14      4.28 o
  -9   2   7        0.85       -0.94      0.94 o
  -8   2   7       64.36       68.66      2.47 o
  -7   2   7       15.80       14.57      1.14 o
  -6   2   7      134.74      145.37      2.72 o
  -5   2   7       84.45       77.48      1.80 o
  -4   2   7      129.48      128.25      2.19 o
  -3   2   7       62.77       50.48      2.31 o
  -2   2   7     1156.51     1335.86     16.15 o
  -1   2   7       48.95       57.27      2.27 o
   0   2   7     6541.48     6853.43     70.37 o
   1   2   7      483.50      450.94      5.39 o
   2   2   7      346.72      319.90      3.64 o
   3   2   7       54.95       56.29      1.42 o
   4   2   7      166.89      161.39      2.49 o
   5   2   7      259.09      273.39      3.63 o
   6   2   7      220.18      222.55      4.62 o
   7   2   7       68.02       60.46      1.97 o
   8   2   7       94.58      100.59      3.91 o
   9   2   7       13.21       10.91      1.83 o
  10   2   7       22.39       22.15      2.71 o
  11   2   7       11.28       12.00      1.65 o
  12   2   7        0.99        0.97      1.44 o
  13   2   7        9.53       14.12      2.21 o
  14   2   7        1.74        4.68      1.96 o
 -15   3   7        0.63        2.64      2.46 o
 -14   3   7        0.15       -0.44      2.12 o
 -13   3   7       23.74       26.33      2.59 o
 -12   3   7       21.06       25.30      2.42 o
 -11   3   7       33.00       34.88      2.56 o
 -10   3   7        3.53        3.97      1.46 o
  -9   3   7       25.26       23.94      1.72 o
  -8   3   7       82.61       85.51      2.86 o
  -7   3   7       17.45       13.40      1.28 o
  -6   3   7      276.19      265.37      5.15 o
  -5   3   7        8.27        9.90      0.90 o
  -4   3   7      690.13      673.64      7.91 o
  -3   3   7      278.68      295.61      4.36 o
  -2   3   7      449.24      438.92      5.36 o
  -1   3   7      100.41      103.52      1.87 o
   0   3   7      635.66      601.61      6.23 o
   1   3   7       15.41       15.17      0.65 o
   2   3   7      107.76      104.94      1.69 o
   3   3   7        1.35       -0.29      1.44 o
   4   3   7      342.75      345.56      6.00 o
   5   3   7       31.61       29.68      1.11 o
   6   3   7      132.31      120.09      3.08 o
   7   3   7      173.23      175.70      4.61 o
   8   3   7       20.92       27.55      4.10 o
   9   3   7       20.60       16.57      1.95 o
  10   3   7        0.26       -0.10      1.51 o
  11   3   7        6.69        9.88      2.03 o
  12   3   7        1.97        3.72      3.22 o
  13   3   7        3.67        4.13      2.46 o
  14   3   7        0.08        0.73      2.78 o
 -14   4   7        0.55        3.52      3.37 o
 -13   4   7        4.30        4.71      3.00 o
 -12   4   7        3.19        4.68      1.66 o
 -11   4   7       16.54       15.49      2.82 o
 -10   4   7       14.74       15.33      1.95 o
  -9   4   7        7.39        6.42      1.46 o
  -8   4   7        0.90        0.28      1.03 o
  -7   4   7       41.39       38.34      1.77 o
  -6   4   7        7.25        9.85      1.11 o
  -5   4   7      223.81      231.89      4.26 o
  -4   4   7      137.53      136.03      2.20 o
  -3   4   7      337.74      323.29      4.35 o
  -2   4   7      187.40      196.01      2.72 o
  -1   4   7       54.96       50.49      1.26 o
   0   4   7      165.67      158.10      2.35 o
   1   4   7       82.15       73.48      1.43 o
   2   4   7       12.18       12.52      0.67 o
   3   4   7       94.39       94.37      2.62 o
   4   4   7        1.23        0.23      0.87 o
   5   4   7       30.30       34.03      1.99 o
   6   4   7       32.95       30.14      1.95 o
   7   4   7       28.71       23.85      1.40 o
   8   4   7        8.99       10.43      1.68 o
   9   4   7       30.61       24.64      2.03 o
  10   4   7        7.57        8.39      1.79 o
  11   4   7        2.92       -1.63      2.64 o
  12   4   7        0.00        0.88      1.71 o
  13   4   7        0.41       -0.96      1.58 o
 -15   5   7        1.35       -0.44      3.95 o
 -14   5   7        4.21       -2.38      2.38 o
 -13   5   7        0.08        0.17      1.76 o
 -12   5   7        1.17       -0.21      1.68 o
 -11   5   7        3.62        3.26      1.74 o
 -10   5   7        0.80        1.93      1.59 o
  -9   5   7       66.21       72.62      3.43 o
  -8   5   7       37.64       28.00      2.30 o
  -7   5   7        0.14       -0.20      0.88 o
  -6   5   7      139.57      133.23      2.95 o
  -5   5   7       26.34       19.42      1.14 o
  -4   5   7      209.35      208.32      3.77 o
  -3   5   7       39.10       41.91      1.28 o
  -2   5   7      299.70      299.71      4.31 o
  -1   5   7       28.36       28.24      1.04 o
   0   5   7        2.25        1.60      0.78 o
   1   5   7      248.76      241.18      3.46 o
   2   5   7      123.10      125.63      2.32 o
   3   5   7      119.29      114.26      3.86 o
   4   5   7        3.25        2.42      1.32 o
   5   5   7      149.57      147.19      6.77 o
   6   5   7       13.48       15.14      1.68 o
   7   5   7        2.48        2.57      0.81 o
   8   5   7        6.07        8.42      1.43 o
   9   5   7        1.87       -0.44      1.18 o
  10   5   7       26.56       22.73      2.26 o
  11   5   7        1.22        6.55      2.42 o
  12   5   7        5.75        7.03      3.08 o
  13   5   7        2.99        5.54      2.19 o
 -14   6   7        4.70        5.71      4.39 o
 -13   6   7        0.04       -1.52      1.91 o
 -12   6   7        6.48        6.94      2.16 o
 -11   6   7        4.08        3.12      1.92 o
 -10   6   7        5.33        4.96      1.80 o
  -9   6   7        2.19        0.86      1.50 o
  -8   6   7        6.22       10.71      2.38 o
  -7   6   7        1.25        0.04      1.10 o
  -6   6   7        0.82       -0.04      1.04 o
  -5   6   7        0.11        0.42      0.84 o
  -4   6   7        0.03       -0.75      0.75 o
  -3   6   7       36.33       39.77      1.62 o
  -2   6   7       21.33       19.09      1.22 o
  -1   6   7        5.35        7.21      0.90 o
   0   6   7      288.18      273.50      4.38 o
   1   6   7       47.24       49.86      1.88 o
   2   6   7      163.21      168.93      5.84 o
   3   6   7       34.58       34.79      1.41 o
   4   6   7       80.13       77.69      1.64 o
   5   6   7       31.75       30.25      1.72 o
   6   6   7      125.58      126.66      3.65 o
   7   6   7        1.95        1.53      0.79 o
   8   6   7       11.47       13.53      1.58 o
   9   6   7        0.01       -0.44      1.32 o
  10   6   7        1.50        5.63      1.66 o
  11   6   7        2.45        8.74      2.00 o
  12   6   7        7.33       12.57      2.16 o
 -13   7   7        0.30       -2.93      2.93 o
 -12   7   7        0.33        1.40      2.13 o
 -11   7   7        0.07        1.19      1.94 o
 -10   7   7        0.06       -0.49      1.82 o
  -9   7   7        1.05        0.77      1.78 o
  -8   7   7        0.03       -0.91      1.57 o
  -7   7   7        2.10        0.05      1.49 o
  -6   7   7       26.83       25.09      2.41 o
  -5   7   7        5.61        3.96      1.38 o
  -4   7   7       61.10       63.32      2.37 o
  -3   7   7       16.23       13.52      2.13 o
  -2   7   7        1.82        2.03      1.05 o
  -1   7   7        0.74       -0.29      0.90 o
   0   7   7       27.96       28.14      1.62 o
   1   7   7        0.06        0.43      1.01 o
   2   7   7       90.82       88.81      3.18 o
   3   7   7       17.75       17.80      1.35 o
   4   7   7        2.98        4.97      1.05 o
   5   7   7       40.87       44.47      1.76 o
   6   7   7       22.75       25.97      1.36 o
   7   7   7       40.79       38.06      1.74 o
   8   7   7       34.79       35.78      5.86 o
   9   7   7        3.25        5.02      2.71 o
  10   7   7       13.01       21.53      4.98 o
  11   7   7        0.06        2.05      3.66 o
 -11   8   7        1.40        0.51      3.00 o
 -10   8   7        4.84        5.26      2.22 o
  -9   8   7       12.13       10.26      2.35 o
  -8   8   7        2.63        3.61      2.37 o
  -7   8   7        8.61       12.79      2.27 o
  -6   8   7        0.31       -1.51      1.51 o
  -5   8   7       23.35       23.79      2.54 o
  -4   8   7        0.11       -0.84      1.22 o
  -3   8   7       38.90       39.62      3.43 o
  -2   8   7       14.81       13.17      1.68 o
  -1   8   7       30.13       34.52      3.09 o
   0   8   7        9.38        5.50      1.71 o
   1   8   7       57.74       59.21      2.67 o
   2   8   7       57.30       51.46      2.43 o
   3   8   7       83.07       82.08      2.70 o
   4   8   7       33.22       36.34      1.74 o
   5   8   7        1.57        0.06      0.97 o
   6   8   7        6.24        4.19      1.22 o
   7   8   7        0.75        2.46      1.23 o
   8   8   7        1.66        3.22      3.52 o
 -10   9   7        0.82       10.69      4.83 o
  -9   9   7        1.03       -0.65      2.52 o
  -8   9   7        0.79        1.28      2.13 o
  -7   9   7        2.11        4.14      2.16 o
  -6   9   7        2.81        0.90      1.81 o
  -5   9   7        0.03       -0.04      1.61 o
  -4   9   7        3.60        4.49      2.09 o
  -3   9   7        0.21       -1.50      1.50 o
  -2   9   7       18.47       15.32      1.94 o
  -1   9   7        8.09       11.61      1.74 o
   0   9   7       15.97       15.42      1.95 o
   1   9   7       21.79       23.99      2.08 o
   2   9   7        0.18       -0.71      1.51 o
   3   9   7       25.03       26.18      2.38 o
   4   9   7        4.03        5.38      1.50 o
   5   9   7       31.22       32.66      2.14 o
   6   9   7        1.11        1.90      1.31 o
  -8  10   7       13.94       27.10      6.01 o
  -7  10   7        0.02       -1.17      3.95 o
  -6  10   7        2.15       -2.58      2.58 o
  -5  10   7        9.19        8.30      2.36 o
  -4  10   7        0.91        1.43      2.18 o
  -3  10   7        3.23        5.80      2.11 o
  -2  10   7        0.62        1.21      1.77 o
  -1  10   7        1.79        2.51      1.79 o
   0  10   7        0.94       -0.36      1.63 o
   1  10   7        0.00       -0.56      2.42 o
   2  10   7        2.36        2.05      1.83 o
   3  10   7        0.34        0.24      1.72 o
   4  10   7        0.87       -0.06      1.64 o
   5  10   7        0.40        0.28      1.61 o
   6  10   7        1.31        0.44      3.66 o
  -4  11   7        2.99        7.03      4.69 o
  -3  11   7        0.24        2.93      4.39 o
  -2  11   7        0.74        3.66      4.25 o
  -1  11   7        2.64        2.34      4.39 o
   0  11   7        0.33        1.61      3.95 o
   1  11   7        0.02        2.78      4.10 o
   2  11   7        0.08       -3.66      3.66 o
   3  11   7        0.08       -0.29      3.95 o
 -16   0   8        0.03        0.44      3.37 o
 -14   0   8        0.00       -1.61      2.78 o
 -12   0   8      173.94      175.68      6.62 o
 -10   0   8      253.30      252.82      7.83 o
  -8   0   8       42.98       50.39      3.66 o
  -6   0   8        7.96        9.96      1.18 o
  -4   0   8       14.44       11.30      1.10 o
  -2   0   8      521.91      540.03     10.34 o
   0   0   8      459.15      413.56     26.87 o
   2   0   8      397.16      400.96      6.37 o
   4   0   8     1612.08     1605.62     31.85 o
   6   0   8      566.42      533.35     14.93 o
   8   0   8      122.68      125.77      6.45 o
  10   0   8        7.77        1.61      2.05 o
  12   0   8       24.92       41.89      4.69 o
 -16   1   8        7.08       10.75      3.05 o
 -15   1   8        4.09       11.41      2.95 o
 -14   1   8        3.99        4.34      3.81 o
 -13   1   8        0.18       -1.60      1.60 o
 -12   1   8        7.40        6.41      1.69 o
 -11   1   8        2.15        3.06      1.21 o
 -10   1   8       16.70       15.42      1.57 o
  -9   1   8       18.51       21.53      1.67 o
  -8   1   8       11.66        9.39      1.21 o
  -7   1   8       64.64       71.71      1.94 o
  -6   1   8      211.91      208.02      3.52 o
  -5   1   8        3.31        2.47      0.60 o
  -4   1   8       45.50       44.96      1.35 o
  -3   1   8        5.48        6.49      0.66 o
  -2   1   8      271.75      270.60      3.43 o
  -1   1   8      478.61      499.27      5.97 o
   0   1   8      367.07      372.53      5.23 o
   1   1   8      847.75      894.86      8.85 o
   2   1   8       57.67       59.71      1.27 o
   3   1   8        0.11        0.23      0.40 o
   4   1   8       85.74       78.63      1.68 o
   5   1   8      352.45      317.51      4.83 o
   6   1   8      410.09      419.15      6.76 o
   7   1   8       60.07       55.58      4.84 o
   8   1   8       18.14       17.70      1.96 o
   9   1   8       41.03       50.96      4.18 o
  10   1   8       88.64       84.03      5.93 o
  11   1   8       39.18       38.93      3.09 o
  12   1   8        5.30        5.96      2.02 o
  13   1   8        1.12       -0.32      1.40 o
 -15   2   8        2.72        4.53      2.58 o
 -14   2   8        8.02        8.36      2.52 o
 -13   2   8       13.36       15.49      5.71 o
 -12   2   8        0.05        1.26      1.35 o
 -11   2   8        1.36        2.54      1.46 o
 -10   2   8        0.24       -0.61      0.93 o
  -9   2   8       17.97       13.16      1.46 o
  -8   2   8        4.29        2.32      0.94 o
  -7   2   8      216.68      213.26      3.68 o
  -6   2   8      226.03      225.53      3.74 o
  -5   2   8      222.80      213.52      3.50 o
  -4   2   8      129.82      128.84      2.28 o
  -3   2   8      557.36      568.62      8.83 o
  -2   2   8      865.55      903.29     11.05 o
  -1   2   8     1830.12     1859.93     19.69 o
   0   2   8     1152.87     1201.62     14.16 o
   1   2   8      183.19      155.97      2.82 o
   2   2   8       26.15       32.92      0.96 o
   3   2   8       16.86       15.99      0.82 o
   4   2   8       12.05       12.32      0.74 o
   5   2   8      122.99      127.32      2.36 o
   6   2   8       66.69       64.60      1.94 o
   7   2   8       41.04       31.84      2.32 o
   8   2   8       21.54       20.81      2.00 o
   9   2   8        0.62        1.87      2.12 o
  10   2   8       37.99       44.10      3.09 o
  11   2   8        2.03        0.45      1.54 o
  12   2   8        2.12        3.75      1.54 o
  13   2   8        1.11        2.45      2.12 o
 -15   3   8        0.14        0.44      3.52 o
 -14   3   8        1.23       -0.73      3.37 o
 -13   3   8        0.03        0.59      1.56 o
 -12   3   8        7.14        7.32      1.80 o
 -11   3   8        2.20        2.56      1.47 o
 -10   3   8       10.17        7.23      1.65 o
  -9   3   8       35.56       30.20      2.90 o
  -8   3   8       49.37       42.89      2.10 o
  -7   3   8       94.07       80.72      2.51 o
  -6   3   8      132.86      130.90      2.66 o
  -5   3   8       89.93       91.77      2.09 o
  -4   3   8       77.18       78.95      1.65 o
  -3   3   8        0.07       -0.09      0.45 o
  -2   3   8      569.38      556.29      6.66 o
  -1   3   8      732.34      784.08      9.18 o
   0   3   8      211.57      184.19      2.99 o
   1   3   8       54.63       55.78      1.30 o
   2   3   8       61.43       62.20      1.38 o
   3   3   8      339.76      331.86      4.47 o
   4   3   8       50.01       42.71      1.11 o
   5   3   8      791.50      761.58     10.04 o
   6   3   8        0.25       -0.89      0.89 o
   7   3   8       42.01       45.79      2.46 o
   8   3   8       69.10       69.31      3.23 o
   9   3   8        4.26        7.62      1.73 o
  10   3   8       17.86       13.92      2.03 o
  11   3   8        8.34       11.34      1.65 o
  12   3   8        5.26        7.59      2.08 o
  13   3   8        0.00        3.33      2.02 o
 -14   4   8        4.42        4.83      3.81 o
 -13   4   8        0.41        2.72      2.11 o
 -12   4   8        0.01       -1.24      1.66 o
 -11   4   8        1.87        0.23      1.79 o
 -10   4   8       55.72       55.03      2.99 o
  -9   4   8       13.81       15.43      1.85 o
  -8   4   8      120.88      132.22      3.66 o
  -7   4   8       22.94       22.41      1.51 o
  -6   4   8       18.38       23.63      1.46 o
  -5   4   8       22.07       20.08      0.97 o
  -4   4   8        1.41        1.30      0.52 o
  -3   4   8       33.15       34.73      1.23 o
  -2   4   8      138.66      136.09      2.34 o
  -1   4   8        0.89        1.26      0.56 o
   0   4   8      329.33      323.62      4.10 o
   1   4   8      101.92       93.57      1.82 o
   2   4   8      240.46      247.99      4.00 o
   3   4   8       48.09       43.30      2.27 o
   4   4   8      298.13      313.73      5.88 o
   5   4   8       61.11       59.27      2.74 o
   6   4   8       94.92      100.67      3.45 o
   7   4   8        0.51        6.88      2.93 o
   8   4   8       16.32       15.37      1.83 o
   9   4   8        0.16        0.58      1.39 o
  10   4   8        2.72        4.59      4.03 o
  11   4   8        0.10        0.73      1.57 o
  12   4   8        2.23        2.34      1.76 o
  13   4   8        0.03       -1.76      2.20 o
 -14   5   8        3.96        0.00      3.81 o
 -13   5   8        8.05        7.63      2.26 o
 -12   5   8        0.00        1.42      1.75 o
 -11   5   8        4.13        2.84      4.76 o
 -10   5   8       23.00       26.52      2.95 o
  -9   5   8        6.56        6.46      2.12 o
  -8   5   8        6.09        9.15      2.06 o
  -7   5   8        9.11        8.56      1.45 o
  -6   5   8      201.84      184.62      4.03 o
  -5   5   8      101.58      100.84      3.06 o
  -4   5   8      390.78      367.99      5.10 o
  -3   5   8      100.82      113.43      2.63 o
  -2   5   8      301.25      288.90      4.30 o
  -1   5   8        9.90       10.52      0.83 o
   0   5   8      188.11      182.14      2.80 o
   1   5   8        0.45       -0.14      0.54 o
   2   5   8      151.80      157.04      2.77 o
   3   5   8      138.31      127.95      2.98 o
   4   5   8       48.80       44.93      2.68 o
   5   5   8       21.38       22.88      2.46 o
   6   5   8        5.06        4.76      1.40 o
   7   5   8       49.78       54.65      5.42 o
   8   5   8       21.20       18.69      1.72 o
   9   5   8        9.25       14.09      1.82 o
  10   5   8        2.79        3.58      2.12 o
  11   5   8        7.76       10.97      1.97 o
  12   5   8        0.35        1.56      1.82 o
  13   5   8        1.29        1.61      2.49 o
 -13   6   8        0.01        1.75      3.15 o
 -12   6   8        2.96        2.34      2.03 o
 -11   6   8        0.01        1.26      1.79 o
 -10   6   8        1.31       -0.46      1.59 o
  -9   6   8        6.97        5.35      1.80 o
  -8   6   8       11.89       10.65      1.58 o
  -7   6   8       42.54       38.88      2.21 o
  -6   6   8       11.88       13.70      1.46 o
  -5   6   8       15.23       13.80      1.47 o
  -4   6   8       79.44       68.75      2.20 o
  -3   6   8        7.55        8.70      1.07 o
  -2   6   8       89.39       79.27      2.03 o
  -1   6   8      154.92      163.52      3.34 o
   0   6   8       75.57       69.93      3.17 o
   1   6   8      256.44      262.27      4.85 o
   2   6   8       49.51       46.05      1.95 o
   3   6   8       50.60       55.02      1.87 o
   4   6   8        0.92        1.50      1.21 o
   5   6   8        0.20       -1.02      1.02 o
   6   6   8        1.60        4.28      1.58 o
   7   6   8        6.88        5.27      3.37 o
   8   6   8        6.57        5.96      1.21 o
   9   6   8       13.93       15.23      2.20 o
  10   6   8        1.71       -1.02      1.46 o
  11   6   8        0.78        7.91      3.95 o
 -13   7   8        1.62       -0.59      3.66 o
 -12   7   8        0.01        4.10      2.73 o
 -11   7   8       14.48       14.07      2.64 o
 -10   7   8        5.22        3.82      1.98 o
  -9   7   8       13.80       16.16      3.84 o
  -8   7   8       26.95       32.18      2.85 o
  -7   7   8       14.67       17.91      3.03 o
  -6   7   8       15.83       15.66      2.80 o
  -5   7   8       21.61       20.99      1.94 o
  -4   7   8       14.02       15.19      1.47 o
  -3   7   8        0.43       -0.01      0.95 o
  -2   7   8       79.73       70.66      2.56 o
  -1   7   8       76.30       76.26      2.58 o
   0   7   8       40.33       43.80      1.98 o
   1   7   8       23.37       24.29      1.60 o
   2   7   8       82.75       75.78      2.47 o
   3   7   8      169.04      178.44      3.90 o
   4   7   8       53.15       49.96      2.07 o
   5   7   8       55.75       54.43      1.95 o
   6   7   8        1.01       -1.31      1.31 o
   7   7   8        3.84        2.05      3.37 o
   8   7   8        0.68        0.88      2.93 o
   9   7   8        6.12       11.72      4.10 o
  10   7   8        0.08       -3.22      3.22 o
  11   7   8        1.05       12.60      4.39 o
 -11   8   8        0.46       -2.27      2.27 o
 -10   8   8        2.52        2.28      2.14 o
  -9   8   8        4.84        5.47      2.17 o
  -8   8   8        1.69       -0.84      2.18 o
  -7   8   8        8.12        8.02      2.87 o
  -6   8   8        0.48        3.35      1.75 o
  -5   8   8        0.35       -1.41      1.49 o
  -4   8   8        0.00        0.19      1.26 o
  -3   8   8        1.21       -1.03      1.19 o
  -2   8   8        7.41        6.18      1.49 o
  -1   8   8        4.74        3.66      1.35 o
   0   8   8       12.03       13.71      1.68 o
   1   8   8       35.52       36.20      2.18 o
   2   8   8        0.21        0.47      1.18 o
   3   8   8       28.51       25.42      1.71 o
   4   8   8       14.85       16.58      1.46 o
   5   8   8       10.11        9.94      1.37 o
   6   8   8       47.95       46.89     10.55 o
   7   8   8        7.49       11.72      4.10 o
   8   8   8        6.19        3.22      3.66 o
  -9   9   8        1.71        0.88      3.81 o
  -8   9   8        6.37        4.67      2.20 o
  -7   9   8        1.43        2.64      2.13 o
  -6   9   8       13.22       10.25      2.45 o
  -5   9   8        0.03        0.93      1.76 o
  -4   9   8        4.40        6.80      1.95 o
  -3   9   8        0.03       -1.27      1.27 o
  -2   9   8        0.26        0.22      1.33 o
  -1   9   8        0.01       -1.24      1.24 o
   0   9   8       22.18       25.71      2.16 o
   1   9   8        3.56        2.88      1.48 o
   2   9   8        5.23        5.00      1.70 o
   3   9   8        4.07        7.15      1.71 o
   4   9   8       11.49        9.83      1.78 o
   5   9   8        0.06        3.29      1.45 o
   6   9   8        3.49        1.46      3.22 o
  -7  10   8        0.03       -0.15      4.54 o
  -6  10   8        0.31       -1.61      3.95 o
  -5  10   8        1.40        2.48      2.17 o
  -4  10   8        3.35        6.73      2.19 o
  -3  10   8        1.75        0.83      1.95 o
  -2  10   8        0.79        0.37      1.71 o
  -1  10   8        1.32        1.45      1.79 o
   0  10   8        0.80        0.43      1.68 o
   1  10   8        1.55        0.02      2.15 o
   2  10   8        0.40        0.84      3.27 o
   3  10   8        0.34       -0.55      2.31 o
   4  10   8        0.04        1.20      1.69 o
   5  10   8        3.98        3.52      3.66 o
  -3  11   8        1.07        6.44      4.54 o
  -2  11   8        3.24        0.29      3.95 o
  -1  11   8        0.45       -0.29      4.10 o
   0  11   8        1.57        5.27      4.10 o
   1  11   8        1.52       -2.05      3.81 o
 -15   0   9       10.53       14.21      4.25 o
 -13   0   9        0.07       -1.32      2.34 o
 -11   0   9        0.31        1.51      1.81 o
  -9   0   9       41.75       38.86      2.95 o
  -7   0   9       52.65       55.73      2.92 o
  -5   0   9        0.47        0.91      0.78 o
  -3   0   9      114.83      122.29      3.35 o
  -1   0   9     1096.09      982.30     14.43 o
   1   0   9        0.35        9.44      0.84 o
   3   0   9      191.00      171.92      3.58 o
   5   0   9       17.50       11.25      2.49 o
   7   0   9        0.55        1.03      1.90 o
   9   0   9        1.30        1.90      2.20 o
  11   0   9        2.33        2.05      2.34 o
  13   0   9        2.78        6.88      3.22 o
 -16   1   9        5.30        5.27      4.25 o
 -15   1   9        1.89        5.93      2.69 o
 -14   1   9        0.00        0.43      2.27 o
 -13   1   9        9.69       12.93      3.00 o
 -12   1   9        3.92        2.68      2.10 o
 -11   1   9       20.44       23.33      1.89 o
 -10   1   9        0.32       -0.10      1.12 o
  -9   1   9        0.50        2.06      1.09 o
  -8   1   9       90.20       86.01      2.32 o
  -7   1   9       65.57       70.38      2.01 o
  -6   1   9        6.18        6.62      0.82 o
  -5   1   9       67.86       67.54      1.80 o
  -4   1   9      128.32      130.86      2.54 o
  -3   1   9       57.37       50.92      1.59 o
  -2   1   9      895.09      901.94     10.15 o
  -1   1   9       63.36       47.76      1.26 o
   0   1   9      405.02      418.96      4.82 o
   1   1   9       48.44       42.18      1.30 o
   2   1   9      196.17      196.95      3.11 o
   3   1   9      193.50      193.37      3.72 o
   4   1   9      822.09      823.22      9.85 o
   5   1   9        0.27       -0.39      0.66 o
   6   1   9      187.04      179.70      5.37 o
   7   1   9       19.20       16.77      1.90 o
   8   1   9      102.11      108.84      4.28 o
   9   1   9        8.25       14.70      2.06 o
  10   1   9        0.81        3.69      1.65 o
  11   1   9        0.20       -1.54      1.54 o
  12   1   9        6.53        7.62      2.27 o
  13   1   9        3.26        6.49      2.72 o
 -15   2   9        1.11        3.22      3.66 o
 -14   2   9        0.12        0.65      2.08 o
 -13   2   9       11.95       13.41      2.19 o
 -12   2   9        8.83        7.37      1.86 o
 -11   2   9        0.07        1.26      1.37 o
 -10   2   9       29.21       26.73      1.90 o
  -9   2   9        3.41        4.44      1.23 o
  -8   2   9      116.08      118.64      3.08 o
  -7   2   9       24.70       25.05      1.34 o
  -6   2   9      137.10      139.90      2.81 o
  -5   2   9        6.88        7.38      0.80 o
  -4   2   9       55.58       52.47      1.58 o
  -3   2   9       39.99       47.34      1.45 o
  -2   2   9      365.61      374.58      4.83 o
  -1   2   9       75.93       79.27      1.60 o
   0   2   9      571.93      615.05      7.86 o
   1   2   9        6.58       10.76      0.78 o
   2   2   9      595.44      615.73      7.84 o
   3   2   9       27.50       31.50      1.15 o
   4   2   9       68.49       65.69      1.65 o
   5   2   9        1.72        2.36      0.64 o
   6   2   9      310.85      310.38      7.81 o
   7   2   9        0.30        1.04      1.32 o
   8   2   9      195.38      210.23      6.34 o
   9   2   9        6.16        6.48      1.72 o
  10   2   9       67.65       83.43      4.08 o
  11   2   9        0.59       -1.46      1.51 o
  12   2   9        5.76        4.52      1.60 o
  13   2   9        0.11        1.16      1.61 o
 -15   3   9        3.00        2.05      3.66 o
 -14   3   9        7.39        6.88      4.10 o
 -13   3   9        0.75       -0.89      2.00 o
 -12   3   9        0.55        0.19      1.75 o
 -11   3   9        6.24        9.28      1.82 o
 -10   3   9        6.03        8.70      1.66 o
  -9   3   9        0.26       -0.01      0.97 o
  -8   3   9      383.61      365.25      6.37 o
  -7   3   9       11.46       13.27      1.33 o
  -6   3   9      726.81      721.38      9.48 o
  -5   3   9        4.97        5.54      0.79 o
  -4   3   9      372.03      365.79      5.27 o
  -3   3   9       65.67       75.73      2.26 o
  -2   3   9      730.35      710.04      7.79 o
  -1   3   9       23.39       26.16      1.15 o
   0   3   9      281.28      273.04      4.10 o
   1   3   9       49.87       55.14      1.51 o
   2   3   9      218.87      209.01      3.26 o
   3   3   9      153.26      149.01      2.67 o
   4   3   9      374.74      368.11      5.38 o
   5   3   9      516.03      499.15      9.15 o
   6   3   9        4.87        5.82      1.17 o
   7   3   9       64.76       58.32      4.91 o
   8   3   9       10.08        4.19      1.54 o
   9   3   9       10.32        7.84      1.76 o
  10   3   9       10.69       14.26      2.14 o
  11   3   9        1.87        2.15      1.34 o
  12   3   9        1.76        2.69      1.91 o
  13   3   9        2.83        5.57      3.08 o
 -14   4   9        4.58       12.01      4.39 o
 -13   4   9        0.78       -0.01      2.56 o
 -12   4   9        0.54        0.01      1.91 o
 -11   4   9       15.36       13.89      2.59 o
 -10   4   9       13.35        8.10      2.27 o
  -9   4   9       58.80       50.73      8.35 o
  -8   4   9       67.52       65.60      2.77 o
  -7   4   9       33.67       34.79      2.06 o
  -6   4   9       64.62       64.55      2.02 o
  -5   4   9      103.63       90.87      2.20 o
  -4   4   9        3.92        3.65      0.72 o
  -3   4   9      848.58      866.51     10.95 o
  -2   4   9        1.78        2.97      1.10 o
  -1   4   9     1192.17     1192.65     12.60 o
   0   4   9      112.76      107.84      2.04 o
   1   4   9       30.79       32.84      1.17 o
   2   4   9        3.99        1.87      0.71 o
   3   4   9       21.02       16.50      1.33 o
   4   4   9      143.01      147.67      4.32 o
   5   4   9        6.38        6.98      1.40 o
   6   4   9       25.33       19.93      3.15 o
   7   4   9       20.33       16.48      2.27 o
   8   4   9        2.52        2.63      1.32 o
   9   4   9       15.22       12.84      1.90 o
  10   4   9       11.47       12.09      1.49 o
  11   4   9        0.34        0.51      1.65 o
  12   4   9        1.87        2.08      3.08 o
  13   4   9        0.05       -0.59      2.34 o
 -14   5   9        1.79        4.25      4.39 o
 -13   5   9        0.00       -0.62      1.86 o
 -12   5   9        8.15       10.88      2.69 o
 -11   5   9        1.82        0.57      3.08 o
 -10   5   9       30.79       29.14      3.26 o
  -9   5   9       16.33       17.82      2.74 o
  -8   5   9        1.78        2.93      1.91 o
  -7   5   9       98.05       96.50      2.91 o
  -6   5   9        1.89        1.81      0.98 o
  -5   5   9        3.63        4.05      1.00 o
  -4   5   9       61.24       65.35      2.15 o
  -3   5   9      117.42      115.47      2.78 o
  -2   5   9       56.76       65.17      1.88 o
  -1   5   9        1.10        0.15      0.81 o
   0   5   9        9.76       13.82      1.00 o
   1   5   9      100.53      101.04      2.34 o
   2   5   9       20.92       20.15      1.02 o
   3   5   9      485.89      501.34      7.51 o
   4   5   9        9.41        9.28      1.91 o
   5   5   9       46.76       38.43      2.41 o
   6   5   9       11.23       10.70      2.93 o
   7   5   9       21.00       16.99      3.96 o
   8   5   9        4.78        2.62      1.21 o
   9   5   9        3.48        3.51      1.41 o
  10   5   9        1.93        4.70      3.73 o
  11   5   9        0.12       -1.51      1.51 o
  12   5   9        7.28        8.93      2.64 o
 -13   6   9        0.61       -0.01      2.49 o
 -12   6   9        8.56       11.05      3.43 o
 -11   6   9        0.19       -1.73      1.78 o
 -10   6   9       21.95       28.38      2.85 o
  -9   6   9       15.10       17.29      2.42 o
  -8   6   9       21.08       23.30      2.00 o
  -7   6   9        4.61        5.35      1.43 o
  -6   6   9        8.19        9.40      1.39 o
  -5   6   9       32.07       29.45      1.60 o
  -4   6   9        7.51        6.40      1.06 o
  -3   6   9       36.42       40.88      1.59 o
  -2   6   9        5.56        3.66      0.85 o
  -1   6   9        1.61        0.54      0.72 o
   0   6   9       12.57        8.23      1.01 o
   1   6   9      149.75      141.76      3.32 o
   2   6   9        6.77        5.88      0.99 o
   3   6   9        0.01       -0.51      0.67 o
   4   6   9       36.42       39.73      2.26 o
   5   6   9        1.84        0.20      1.39 o
   6   6   9       55.97       58.54      3.80 o
   7   6   9        0.00        1.32      2.93 o
   8   6   9       18.36       12.45      3.95 o
   9   6   9        2.53        9.08      3.66 o
  10   6   9        2.94        4.98      3.66 o
  11   6   9        6.52        5.27      3.81 o
 -12   7   9        1.22        3.28      2.71 o
 -11   7   9        1.28        0.98      2.15 o
 -10   7   9        0.07        3.13      2.03 o
  -9   7   9        1.09       -0.82      1.75 o
  -8   7   9        9.33       10.10      2.30 o
  -7   7   9        0.00        1.41      1.63 o
  -6   7   9        7.65        7.99      1.72 o
  -5   7   9        1.81        1.66      1.37 o
  -4   7   9        0.80       -0.95      0.95 o
  -3   7   9        0.84       -0.07      0.96 o
  -2   7   9       33.29       35.93      2.20 o
  -1   7   9        3.31        3.29      1.38 o
   0   7   9        0.42       -0.32      1.15 o
   1   7   9        2.06        0.79      1.04 o
   2   7   9        0.42       -1.03      1.06 o
   3   7   9        2.21        1.77      0.89 o
   4   7   9       22.43       21.67      1.43 o
   5   7   9        3.23        3.03      1.37 o
   6   7   9        7.10        8.48      2.25 o
   7   7   9        0.87       -0.59      2.78 o
   8   7   9        0.22       -2.78      2.78 o
   9   7   9        0.96        0.44      3.37 o
  10   7   9        0.29       -2.93      3.37 o
 -11   8   9        0.13        1.61      4.39 o
 -10   8   9        0.28       -0.07      3.30 o
  -9   8   9        0.57        0.24      2.01 o
  -8   8   9        0.22        0.98      1.89 o
  -7   8   9        2.53        0.58      1.78 o
  -6   8   9        0.96       -1.51      1.63 o
  -5   8   9        3.52        2.47      1.73 o
  -4   8   9       11.13       10.89      1.77 o
  -3   8   9       27.08       30.07      2.28 o
  -2   8   9        0.10       -1.13      1.18 o
  -1   8   9       48.88       46.25      3.26 o
   0   8   9        0.77       -0.70      1.19 o
   1   8   9       40.36       45.85      2.43 o
   2   8   9        3.32        4.50      1.33 o
   3   8   9        5.66        3.57      1.67 o
   4   8   9        0.13       -0.46      0.94 o
   5   8   9        5.22       -1.55      2.02 o
   6   8   9        2.28       -1.32      3.37 o
   7   8   9        0.39        0.88      3.22 o
   8   8   9        0.09        1.61      3.22 o
  -9   9   9        3.24        3.08      4.54 o
  -8   9   9        0.07        4.25      4.39 o
  -7   9   9        8.95       13.38      3.81 o
  -6   9   9        0.20        2.10      2.03 o
  -5   9   9        6.64        6.60      2.09 o
  -4   9   9        2.91        3.10      1.96 o
  -3   9   9        5.34        3.21      2.97 o
  -2   9   9       13.48       10.76      2.22 o
  -1   9   9        4.22        1.22      1.46 o
   0   9   9       10.85        9.27      2.39 o
   1   9   9       11.83        9.62      1.75 o
   2   9   9        8.89        7.73      1.92 o
   3   9   9       29.98       33.06      2.54 o
   4   9   9        5.22        3.34      1.46 o
   5   9   9        4.61       10.40      3.95 o
  -6  10   9        2.82        7.47      4.25 o
  -5  10   9        3.93        8.50      4.69 o
  -4  10   9        0.21       -1.93      2.78 o
  -3  10   9       14.68       17.28      2.61 o
  -2  10   9        0.77        1.72      1.84 o
  -1  10   9        4.66        3.79      1.95 o
   0  10   9        0.83        1.73      1.78 o
   1  10   9        0.19        0.14      1.65 o
   2  10   9        5.06        8.10      2.12 o
   3  10   9        1.51       -1.55      1.55 o
   4  10   9       16.73       20.83      3.52 o
   5  10   9        0.95       -3.37      3.37 o
 -16   0  10        0.01        5.13      4.39 o
 -14   0  10        0.11       -1.90      2.64 o
 -12   0  10       26.30       20.62      2.77 o
 -10   0  10      211.07      227.35      7.62 o
  -8   0  10      211.61      220.39      5.70 o
  -6   0  10      142.32      127.05      3.83 o
  -4   0  10        0.07        0.57      0.97 o
  -2   0  10        9.18        8.83      1.13 o
   0   0  10      297.79      314.97     14.02 o
   2   0  10       66.41       60.69      1.83 o
   4   0  10        5.01        6.30      1.76 o
   6   0  10      180.76      167.17      7.48 o
   8   0  10       15.67       10.99      2.49 o
  10   0  10        2.48        2.78      2.49 o
  12   0  10        3.63       -1.32      2.49 o
 -15   1  10        2.48        2.64      3.95 o
 -14   1  10        5.12        8.77      2.67 o
 -13   1  10        0.91        1.15      3.15 o
 -12   1  10        2.07        1.03      1.45 o
 -11   1  10        0.09        1.73      1.30 o
 -10   1  10       27.19       28.31      3.02 o
  -9   1  10       87.47       93.12      3.18 o
  -8   1  10       11.18       11.24      1.14 o
  -7   1  10      132.47      143.14      3.02 o
  -6   1  10        0.82       -0.04      0.68 o
  -5   1  10       11.88       10.75      0.94 o
  -4   1  10      302.50      279.23      4.35 o
  -3   1  10       16.36       14.01      0.89 o
  -2   1  10      408.57      381.98      6.77 o
  -1   1  10      459.08      497.05      6.89 o
   0   1  10      218.87      199.74      3.31 o
   1   1  10      201.92      210.17      3.79 o
   2   1  10       70.96       69.81      1.80 o
   3   1  10       37.35       35.95      2.09 o
   4   1  10        0.02       -0.17      0.72 o
   5   1  10        4.29        3.23      1.23 o
   6   1  10       69.25       64.56      3.09 o
   7   1  10       94.60       81.45      4.76 o
   8   1  10        0.15        1.26      1.33 o
   9   1  10       11.47        6.20      1.72 o
  10   1  10        2.63        1.29      1.65 o
  11   1  10        1.39        2.77      2.78 o
  12   1  10        5.19        4.89      2.17 o
 -15   2  10        1.03       -0.88      3.81 o
 -14   2  10        0.56       -0.44      3.08 o
 -13   2  10        1.34        0.98      1.94 o
 -12   2  10        2.81        1.70      1.58 o
 -11   2  10        2.15        6.38      1.71 o
 -10   2  10        1.85       -0.27      1.10 o
  -9   2  10       40.46       36.03      1.93 o
  -8   2  10       68.82       72.60      2.26 o
  -7   2  10      368.59      374.45      5.77 o
  -6   2  10       15.78       14.60      1.12 o
  -5   2  10      332.65      327.33      5.03 o
  -4   2  10       66.24       74.04      1.83 o
  -3   2  10     1118.19     1093.98     13.46 o
  -2   2  10      171.13      181.67      2.78 o
  -1   2  10      348.25      304.24      4.07 o
   0   2  10       89.05       82.55      1.96 o
   1   2  10       43.38       40.54      1.40 o
   2   2  10       64.34       69.25      1.75 o
   3   2  10      264.97      246.43      3.98 o
   4   2  10        5.83        7.95      0.74 o
   5   2  10       62.90       52.45      2.60 o
   6   2  10       25.23       28.62      2.11 o
   7   2  10        6.36        6.12      1.54 o
   8   2  10        0.74       -1.39      1.39 o
   9   2  10        5.70        9.52      1.97 o
  10   2  10        0.55        1.59      1.62 o
  11   2  10       10.08        7.91      2.11 o
  12   2  10        3.73        2.91      2.56 o
 -14   3  10        0.04        1.17      3.66 o
 -13   3  10        5.36        4.22      2.21 o
 -12   3  10        4.46        4.37      2.18 o
 -11   3  10        5.41        5.37      2.12 o
 -10   3  10        7.33        3.88      2.34 o
  -9   3  10       27.82       27.59      2.31 o
  -8   3  10        5.02        2.40      1.10 o
  -7   3  10       22.21       18.28      1.23 o
  -6   3  10       66.61       57.24      1.87 o
  -5   3  10        7.85        7.51      0.86 o
  -4   3  10        0.37        0.64      0.62 o
  -3   3  10      160.13      147.80      3.03 o
  -2   3  10      169.39      191.12      3.22 o
  -1   3  10       16.65       19.83      1.09 o
   0   3  10      952.54      960.96     11.88 o
   1   3  10      341.26      350.39      4.71 o
   2   3  10      414.00      395.46      5.48 o
   3   3  10       10.30       10.49      0.84 o
   4   3  10      517.06      524.10      7.41 o
   5   3  10        9.23        9.05      1.28 o
   6   3  10       14.16       17.30      2.05 o
   7   3  10      152.47      162.46      5.23 o
   8   3  10       10.85        8.83      1.73 o
   9   3  10        7.95        8.68      1.84 o
  10   3  10        3.48        3.85      1.82 o
  11   3  10        3.72        3.90      3.00 o
  12   3  10        0.28        0.67      1.51 o
 -14   4  10        9.15        2.20      4.10 o
 -13   4  10        6.22        8.25      2.73 o
 -12   4  10        0.50        4.01      2.22 o
 -11   4  10        2.63        2.87      2.02 o
 -10   4  10        2.63        2.24      1.86 o
  -9   4  10        2.59        3.14      1.86 o
  -8   4  10       12.53       17.01      1.74 o
  -7   4  10        0.01        0.24      1.03 o
  -6   4  10       39.27       36.65      1.86 o
  -5   4  10       30.62       23.08      1.29 o
  -4   4  10      137.29      141.06      2.99 o
  -3   4  10        0.10        1.95      0.86 o
  -2   4  10      560.46      559.55      7.92 o
  -1   4  10      332.19      316.16      4.66 o
   0   4  10      200.26      185.78      3.24 o
   1   4  10      460.95      442.18      5.73 o
   2   4  10       27.97       28.36      1.20 o
   3   4  10       37.24       32.58      1.26 o
   4   4  10      230.99      251.75      4.81 o
   5   4  10        0.44       -0.32      0.74 o
   6   4  10      238.55      231.15      6.19 o
   7   4  10       14.52       12.99      1.58 o
   8   4  10       35.55       39.92      2.53 o
   9   4  10       12.01       15.41      2.03 o
  10   4  10        1.76        4.74      1.67 o
  11   4  10        7.67        9.24      1.62 o
  12   4  10        0.40        1.03      2.49 o
 -14   5  10        0.21       -3.22      3.52 o
 -13   5  10        0.00        3.04      2.39 o
 -12   5  10        0.51        1.20      3.08 o
 -11   5  10       12.25        9.23      3.30 o
 -10   5  10       19.19       22.49      3.00 o
  -9   5  10       15.43       19.38      2.89 o
  -8   5  10       23.64       18.82      2.28 o
  -7   5  10        0.08        0.72      1.08 o
  -6   5  10        0.55        2.07      1.03 o
  -5   5  10        3.81        6.17      1.13 o
  -4   5  10       91.13       91.49      2.55 o
  -3   5  10       39.49       40.71      1.60 o
  -2   5  10      140.99      144.28      2.91 o
  -1   5  10       30.15       29.51      1.35 o
   0   5  10       23.15       17.61      1.12 o
   1   5  10        4.82        4.64      0.85 o
   2   5  10      346.16      350.31      5.90 o
   3   5  10        6.49        4.99      1.04 o
   4   5  10       77.17       75.57      2.19 o
   5   5  10        0.02        2.49      2.71 o
   6   5  10        8.80       19.77      4.10 o
   7   5  10       10.06       15.82      4.10 o
   8   5  10        8.23        9.85      3.74 o
   9   5  10        2.40        1.45      1.03 o
  10   5  10        7.42        4.39      3.52 o
  11   5  10        0.22       -3.08      3.08 o
 -13   6  10        0.05       -0.73      2.46 o
 -12   6  10        2.24        0.80      2.06 o
 -11   6  10        2.53        3.00      2.03 o
 -10   6  10        4.86        4.25      2.07 o
  -9   6  10        6.65        3.32      1.54 o
  -8   6  10        5.06        4.83      1.59 o
  -7   6  10        5.66        1.12      1.23 o
  -6   6  10        0.21       -1.09      1.09 o
  -5   6  10       91.87       91.07      2.93 o
  -4   6  10        7.09        6.95      1.14 o
  -3   6  10      120.12      125.72      2.83 o
  -2   6  10        0.82       -0.73      0.76 o
  -1   6  10       45.77       47.44      1.72 o
   0   6  10       33.30       30.33      1.48 o
   1   6  10        3.48        3.99      1.04 o
   2   6  10        8.97        7.17      1.06 o
   3   6  10        4.66        4.63      0.88 o
   4   6  10       15.60       12.39      1.08 o
   5   6  10        1.54        2.62      1.83 o
   6   6  10        2.47        5.57      3.22 o
   7   6  10       17.73       23.14      4.69 o
   8   6  10        1.15       -0.73      3.08 o
   9   6  10        1.66        0.29      3.08 o
  10   6  10        0.18        4.54      3.52 o
 -12   7  10        3.57        0.59      4.39 o
 -11   7  10        0.04       -1.87      1.87 o
 -10   7  10        2.69        1.03      1.97 o
  -9   7  10        4.07        5.84      2.16 o
  -8   7  10        2.91        3.83      2.34 o
  -7   7  10       24.22       28.68      2.77 o
  -6   7  10        5.78        6.20      1.71 o
  -5   7  10        2.43        4.76      1.51 o
  -4   7  10       16.08       16.36      1.61 o
  -3   7  10        0.07       -0.90      0.90 o
  -2   7  10       31.02       36.73      2.03 o
  -1   7  10        3.40        3.95      1.20 o
   0   7  10        6.47        6.68      1.28 o
   1   7  10      171.48      181.45      5.76 o
   2   7  10        1.66       -1.05      1.20 o
   3   7  10       30.04       27.08      1.62 o
   4   7  10       10.69        8.70      1.95 o
   5   7  10        7.84       11.68      1.97 o
   6   7  10        0.11        0.57      1.83 o
   7   7  10        0.04       -2.93      2.93 o
   8   7  10        1.40        7.18      3.81 o
   9   7  10        0.77        1.76      3.66 o
 -10   8  10        4.55        1.17      4.25 o
  -9   8  10        0.39        1.02      2.21 o
  -8   8  10       10.11       12.67      2.67 o
  -7   8  10        0.10       -0.34      1.84 o
  -6   8  10        0.01       -0.22      1.88 o
  -5   8  10        7.19        3.78      1.79 o
  -4   8  10        0.04       -0.01      1.48 o
  -3   8  10        0.00        0.31      1.31 o
  -2   8  10        8.68        8.78      2.37 o
  -1   8  10        0.05       -0.99      1.50 o
   0   8  10       23.78       26.00      2.11 o
   1   8  10        0.05       -0.11      1.23 o
   2   8  10       21.19       18.47      1.81 o
   3   8  10        1.76        4.80      1.18 o
   4   8  10       21.89       24.38      1.79 o
   5   8  10        1.74        0.98      2.36 o
   6   8  10       14.15       13.77      4.54 o
   7   8  10        4.78        2.20      3.22 o
   8   8  10        9.08       10.99      4.39 o
  -8   9  10        4.15        2.20      4.39 o
  -7   9  10        3.93       -1.19      2.77 o
  -6   9  10       14.88       19.21      3.37 o
  -5   9  10        0.07       -0.58      1.91 o
  -4   9  10       15.54       16.73      3.29 o
  -3   9  10        0.51        0.21      1.68 o
  -2   9  10        6.40        5.92      3.37 o
  -1   9  10        0.46        1.19      1.57 o
   0   9  10        1.02        2.00      1.53 o
   1   9  10        1.04       -0.33      1.46 o
   2   9  10        5.62        1.88      2.18 o
   3   9  10        0.01       -0.05      1.26 o
   4   9  10        0.03       -2.78      2.78 o
  -5  10  10        0.62        3.08      4.83 o
  -4  10  10        4.12        3.22      4.54 o
  -3  10  10        3.69        3.21      3.04 o
  -2  10  10        3.72        1.40      1.92 o
  -1  10  10       11.60       17.67      2.48 o
   0  10  10        1.01        0.48      2.41 o
   1  10  10       13.57       16.97      2.41 o
   2  10  10        1.00        1.33      1.69 o
   3  10  10        5.56        4.93      2.03 o
 -13   0  11        0.69        7.47      3.52 o
 -11   0  11        4.73        7.25      3.37 o
  -9   0  11       22.03       22.23      2.17 o
  -7   0  11        6.06        3.82      1.32 o
  -5   0  11      184.80      179.71      4.85 o
  -3   0  11     1113.75     1098.08     16.70 o
  -1   0  11      281.20      301.17      6.25 o
   1   0  11      295.71      265.25      4.97 o
   3   0  11       16.94       10.11      2.05 o
   5   0  11       16.55       20.21      2.78 o
   7   0  11       24.21       25.20      3.22 o
   9   0  11        9.70        7.03      2.64 o
  11   0  11        8.04       13.77      3.52 o
 -15   1  11        3.00        5.86      3.95 o
 -14   1  11        0.28        0.29      3.22 o
 -13   1  11        1.22        0.21      2.12 o
 -12   1  11        4.43        3.61      1.70 o
 -11   1  11       55.61       58.68      2.84 o
 -10   1  11        4.81        7.90      1.72 o
  -9   1  11      231.72      238.87      4.95 o
  -8   1  11        1.55        2.57      0.98 o
  -7   1  11       95.23       95.52      2.53 o
  -6   1  11       20.23       23.86      1.81 o
  -5   1  11      329.61      323.47      5.07 o
  -4   1  11       23.56       24.68      1.20 o
  -3   1  11      155.49      153.57      2.80 o
  -2   1  11      178.65      178.73      3.72 o
  -1   1  11        6.93        8.61      0.81 o
   0   1  11      378.76      362.22      7.79 o
   1   1  11        0.07        0.19      0.62 o
   2   1  11      111.25      103.50      3.83 o
   3   1  11       35.51       26.10      3.00 o
   4   1  11      203.77      194.10      4.36 o
   5   1  11      173.13      167.05      5.32 o
   6   1  11       46.78       45.79      3.37 o
   7   1  11        0.42        0.24      1.23 o
   8   1  11        6.27        3.66      2.20 o
   9   1  11       23.31       20.79      4.32 o
  10   1  11       21.84       17.15      2.42 o
  11   1  11        0.42        3.87      1.96 o
  12   1  11        0.28       -2.22      2.86 o
 -15   2  11        1.91       12.30      4.54 o
 -14   2  11        0.79        3.66      3.95 o
 -13   2  11        0.71        3.09      2.15 o
 -12   2  11       12.43       12.75      2.77 o
 -11   2  11        6.84       11.74      2.46 o
 -10   2  11       18.17       20.75      2.21 o
  -9   2  11        0.01        0.26      1.02 o
  -8   2  11       15.14       16.80      1.54 o
  -7   2  11       13.01       12.28      1.20 o
  -6   2  11        0.63        1.13      0.83 o
  -5   2  11       28.31       31.02      1.54 o
  -4   2  11      100.66      101.97      2.22 o
  -3   2  11       94.89       94.00      2.41 o
  -2   2  11      283.70      259.63      3.88 o
  -1   2  11      171.74      180.71      3.28 o
   0   2  11       46.75       52.65      1.69 o
   1   2  11       13.09       12.68      0.92 o
   2   2  11       15.08       12.72      1.08 o
   3   2  11        6.32        7.39      1.09 o
   4   2  11       31.33       28.98      1.59 o
   5   2  11        9.58        9.15      1.49 o
   6   2  11      195.35      179.59      5.63 o
   7   2  11        0.01       -0.06      1.24 o
   8   2  11       50.35       62.65      3.41 o
   9   2  11        0.15       -0.78      1.54 o
  10   2  11        0.26        1.73      1.83 o
  11   2  11        5.17        7.61      2.21 o
  12   2  11        2.41        4.98      3.08 o
 -14   3  11        0.27        3.52      3.95 o
 -13   3  11        0.01        1.74      2.11 o
 -12   3  11        4.82        9.07      2.46 o
 -11   3  11        0.83        0.52      1.90 o
 -10   3  11        0.04       -0.28      1.57 o
  -9   3  11       21.62       26.27      3.19 o
  -8   3  11        2.56        2.39      1.37 o
  -7   3  11        4.29        6.19      1.12 o
  -6   3  11      152.64      146.10      3.29 o
  -5   3  11      201.03      203.95      3.84 o
  -4   3  11      176.12      176.88      3.47 o
  -3   3  11       16.10       13.71      1.16 o
  -2   3  11        6.08        3.53      1.17 o
  -1   3  11      113.76      108.17      2.57 o
   0   3  11      127.38      120.62      2.91 o
   1   3  11      123.17      116.04      2.57 o
   2   3  11       91.47       87.70      2.30 o
   3   3  11        2.52        2.86      0.84 o
   4   3  11        7.77        3.65      0.98 o
   5   3  11        0.24        3.70      1.15 o
   6   3  11       17.64       18.60      1.88 o
   7   3  11       27.65       25.78      2.15 o
   8   3  11        3.86        2.02      1.46 o
   9   3  11        0.16        2.10      1.98 o
  10   3  11        2.48        0.30      1.72 o
  11   3  11        3.59        7.73      2.14 o
  12   3  11        0.35       -1.21      1.71 o
 -13   4  11        4.93       12.20      3.66 o
 -12   4  11        0.23        0.11      2.11 o
 -11   4  11        2.82        3.23      2.21 o
 -10   4  11        0.83       -0.11      1.90 o
  -9   4  11        9.23        4.94      2.92 o
  -8   4  11        6.38        4.64      1.69 o
  -7   4  11       28.30       26.93      1.80 o
  -6   4  11        0.30        0.85      0.99 o
  -5   4  11       44.72       45.22      1.79 o
  -4   4  11        2.12        1.15      0.99 o
  -3   4  11      233.07      224.37      4.16 o
  -2   4  11        0.01        0.11      0.81 o
  -1   4  11      200.55      208.85      3.75 o
   0   4  11       12.37       12.12      1.03 o
   1   4  11       65.58       56.12      1.83 o
   2   4  11      134.04      132.54      3.32 o
   3   4  11        0.16       -0.97      0.97 o
   4   4  11        9.77        9.56      1.17 o
   5   4  11        3.23        1.94      0.95 o
   6   4  11        0.76       -0.78      1.54 o
   7   4  11        5.20        6.11      2.20 o
   8   4  11        5.53        8.49      1.64 o
   9   4  11        0.85        2.73      1.53 o
  10   4  11        6.25        4.74      1.88 o
  11   4  11        2.43        0.88      1.42 o
  12   4  11        0.66        0.88      2.64 o
 -13   5  11        0.53        3.32      2.58 o
 -12   5  11        0.68       -0.45      2.25 o
 -11   5  11        5.67        8.03      2.64 o
 -10   5  11        0.00        1.35      2.15 o
  -9   5  11       45.39       42.79      3.71 o
  -8   5  11        0.18        0.15      1.29 o
  -7   5  11       42.56       47.82      2.92 o
  -6   5  11       15.44       10.91      1.60 o
  -5   5  11        4.23        4.95      1.18 o
  -4   5  11        9.85       11.27      1.14 o
  -3   5  11        5.77        6.00      0.99 o
  -2   5  11       58.50       69.48      2.06 o
  -1   5  11        7.35        8.84      1.00 o
   0   5  11       30.96       39.77      1.58 o
   1   5  11       66.26       57.71      1.93 o
   2   5  11       71.10       80.64      2.45 o
   3   5  11       44.72       42.74      1.85 o
   4   5  11       69.32       74.20      2.59 o
   5   5  11       29.87       34.51      1.89 o
   6   5  11        1.30        1.53      0.84 o
   7   5  11        0.01        2.01      1.61 o
   8   5  11        1.49       -0.59      3.08 o
   9   5  11        3.26        3.37      3.37 o
  10   5  11        0.53       -2.93      2.93 o
 -12   6  11        1.74       -0.89      2.02 o
 -11   6  11        0.06        2.52      3.51 o
 -10   6  11       12.97       14.75      2.81 o
  -9   6  11        3.50        3.23      2.05 o
  -8   6  11        9.97       12.46      1.94 o
  -7   6  11        5.92        7.64      1.59 o
  -6   6  11       31.13       36.62      2.18 o
  -5   6  11        0.61        2.57      1.26 o
  -4   6  11       98.66      105.69      2.70 o
  -3   6  11        6.35        5.59      1.07 o
  -2   6  11       21.02       17.27      1.30 o
  -1   6  11        0.04        1.27      0.87 o
   0   6  11        9.34        8.49      1.21 o
   1   6  11        3.55        3.92      1.07 o
   2   6  11       21.43       24.15      1.56 o
   3   6  11       20.77       19.12      1.36 o
   4   6  11       29.82       33.29      1.66 o
   5   6  11        0.35        2.59      1.96 o
   6   6  11       41.44       45.85      5.86 o
   7   6  11        0.97        2.93      3.52 o
   8   6  11        8.79       14.06      4.10 o
   9   6  11        0.23       -2.78      2.78 o
 -11   7  11        0.11       -2.34      3.81 o
 -10   7  11        0.30       -0.62      2.04 o
  -9   7  11        0.21       -1.95      1.95 o
  -8   7  11        2.50       -0.53      1.87 o
  -7   7  11        0.02       -1.02      1.70 o
  -6   7  11        3.52        2.44      1.70 o
  -5   7  11        0.18       -1.29      1.29 o
  -4   7  11       18.03       13.70      1.61 o
  -3   7  11        0.51       -1.36      1.49 o
  -2   7  11        6.64        5.10      1.27 o
  -1   7  11       13.10       13.54      1.58 o
   0   7  11      109.16      113.53      3.37 o
   1   7  11       45.26       50.55      2.62 o
   2   7  11       81.16       87.63      3.53 o
   3   7  11       18.29       18.35      1.52 o
   4   7  11        0.24        0.51      0.86 o
   5   7  11       18.37       19.11      3.10 o
   6   7  11        0.85        0.07      2.17 o
   7   7  11       19.02       21.24      4.98 o
   8   7  11        4.25       -0.44      3.66 o
   9   7  11        1.49        0.15      3.37 o
 -10   8  11        0.09       -0.88      4.10 o
  -9   8  11        2.22        6.01      3.16 o
  -8   8  11        3.13        4.49      2.24 o
  -7   8  11        4.84        0.00      1.94 o
  -6   8  11       10.14        8.81      2.18 o
  -5   8  11       20.56       21.87      2.65 o
  -4   8  11        4.13        3.87      1.77 o
  -3   8  11       14.38       18.04      2.31 o
  -2   8  11        1.79        0.78      1.55 o
  -1   8  11       48.61       51.54      3.24 o
   0   8  11        5.12        6.07      1.56 o
   1   8  11       31.53       33.13      2.62 o
   2   8  11       32.50       29.71      2.24 o
   3   8  11       23.50       24.11      2.05 o
   4   8  11        4.14        4.44      2.43 o
   5   8  11        1.28       -3.22      3.22 o
   6   8  11        0.02       -1.03      3.37 o
   7   8  11        0.20        2.20      3.66 o
  -7   9  11        5.82        7.76      4.69 o
  -6   9  11        3.65        4.48      3.10 o
  -5   9  11        0.08        3.85      2.00 o
  -4   9  11        0.55       -0.46      1.82 o
  -3   9  11        0.07        0.05      1.78 o
  -2   9  11        0.20       -0.77      3.24 o
  -1   9  11       11.03       12.97      3.09 o
   0   9  11        0.67       -0.11      3.74 o
   1   9  11        9.31        9.53      1.86 o
   2   9  11        1.52        1.81      1.76 o
   3   9  11        4.28        5.81      2.93 o
  -4  10  11        2.64        2.49      4.25 o
  -3  10  11        0.18       -0.73      4.54 o
  -2  10  11        0.02        6.08      3.19 o
  -1  10  11        0.05       -1.03      2.74 o
   0  10  11        1.03        4.08      3.09 o
   1  10  11        0.13        0.76      1.67 o
   2  10  11        0.52        1.03      2.05 o
 -12   0  12        0.04       -1.75      1.75 o
 -10   0  12       10.91        7.65      2.27 o
  -8   0  12       86.49       96.43      4.01 o
  -6   0  12      130.71      130.09      4.20 o
  -4   0  12     1420.75     1372.61     23.52 o
  -2   0  12      421.68      384.68      9.20 o
   0   0  12        4.24        0.04      1.16 o
   2   0  12        7.37        5.23      1.51 o
   4   0  12       27.60       26.95      3.22 o
   6   0  12        0.37       -0.59      1.61 o
   8   0  12       13.22        7.03      2.78 o
  10   0  12        0.10        1.17      2.64 o
 -14   1  12        0.00       -2.49      3.08 o
 -13   1  12        2.89        8.20      3.66 o
 -12   1  12        0.08        1.64      2.00 o
 -11   1  12       49.42       52.26      3.21 o
 -10   1  12       16.39       18.78      2.25 o
  -9   1  12       20.85       23.59      1.61 o
  -8   1  12        6.34        5.45      1.14 o
  -7   1  12      121.05      125.05      3.01 o
  -6   1  12       58.77       59.05      2.02 o
  -5   1  12      155.73      157.59      3.03 o
  -4   1  12       36.63       32.41      1.30 o
  -3   1  12       46.48       45.84      1.60 o
  -2   1  12      472.37      472.65      7.44 o
  -1   1  12       36.56       43.30      2.54 o
   0   1  12      255.63      239.74      4.44 o
   1   1  12       73.20       80.80      2.65 o
   2   1  12       62.56       43.62      1.97 o
   3   1  12       19.71       23.69      2.00 o
   4   1  12       72.54       66.44      3.19 o
   5   1  12       42.80       40.76      7.47 o
   6   1  12        1.52        2.57      1.33 o
   7   1  12       23.38       20.35      2.21 o
   8   1  12       27.53       26.81      2.56 o
   9   1  12       12.02       19.26      2.42 o
  10   1  12        1.03        3.95      2.20 o
  11   1  12        0.01        2.53      2.04 o
 -14   2  12        0.92        1.90      3.52 o
 -13   2  12        7.33        7.13      2.73 o
 -12   2  12        0.25        2.62      2.29 o
 -11   2  12       18.85       28.62      3.31 o
 -10   2  12        0.34       -0.84      1.40 o
  -9   2  12        1.09       -1.10      1.10 o
  -8   2  12        8.23        5.19      1.23 o
  -7   2  12       51.04       55.34      2.23 o
  -6   2  12      220.22      233.18      4.33 o
  -5   2  12      215.30      223.74      4.16 o
  -4   2  12      164.56      157.85      3.07 o
  -3   2  12        9.06        8.50      1.04 o
  -2   2  12      176.54      154.99      3.49 o
  -1   2  12       63.29       58.90      2.73 o
   0   2  12       75.14       64.83      2.15 o
   1   2  12       76.97       67.62      2.27 o
   2   2  12        5.47        5.92      1.40 o
   3   2  12       82.61       92.92      2.95 o
   4   2  12        1.61        1.21      1.68 o
   5   2  12      195.79      182.17      5.74 o
   6   2  12        0.16       -1.22      1.22 o
   7   2  12        0.01       -0.10      1.41 o
   8   2  12       24.55       21.50      4.25 o
   9   2  12       56.26       51.43      4.40 o
  10   2  12        6.11        7.93      2.15 o
  11   2  12        8.41        5.42      2.27 o
 -14   3  12        0.01        2.05      4.10 o
 -13   3  12        0.41        2.60      2.38 o
 -12   3  12        1.97        0.97      2.56 o
 -11   3  12       13.71       11.81      2.69 o
 -10   3  12        0.10       -0.60      1.79 o
  -9   3  12        5.09        2.36      1.42 o
  -8   3  12       15.39       13.44      1.71 o
  -7   3  12        0.40       -0.38      1.27 o
  -6   3  12        7.44        6.48      1.03 o
  -5   3  12       14.95       11.41      1.15 o
  -4   3  12        4.94        3.50      0.87 o
  -3   3  12       12.38       10.68      1.13 o
  -2   3  12      277.68      279.23      4.78 o
  -1   3  12       11.95        8.71      1.06 o
   0   3  12        9.37        9.44      1.14 o
   1   3  12        7.35        7.92      0.93 o
   2   3  12        2.82        2.08      0.91 o
   3   3  12       87.96      100.85      3.15 o
   4   3  12        1.50        2.79      1.61 o
   5   3  12        6.75        8.27      2.42 o
   6   3  12        8.88       14.02      3.00 o
   7   3  12       15.16       19.54      2.08 o
   8   3  12        3.12        7.20      1.84 o
   9   3  12       56.97       61.92      5.27 o
  10   3  12        8.13       13.23      2.35 o
  11   3  12        5.28        3.95      2.64 o
 -13   4  12        0.17        0.25      2.22 o
 -12   4  12        2.92        4.14      2.38 o
 -11   4  12        0.00       -0.73      2.07 o
 -10   4  12        1.63        1.41      1.91 o
  -9   4  12       12.09       12.93      2.22 o
  -8   4  12       14.48       12.22      1.57 o
  -7   4  12        5.86        5.55      1.31 o
  -6   4  12       16.01       15.77      1.54 o
  -5   4  12       11.37        9.29      1.26 o
  -4   4  12       22.46       22.08      1.29 o
  -3   4  12        8.03        6.14      1.04 o
  -2   4  12        9.55       10.45      1.12 o
  -1   4  12       29.14       31.16      1.46 o
   0   4  12        1.58        1.85      0.80 o
   1   4  12        0.61        1.08      0.81 o
   2   4  12        5.31        1.86      1.01 o
   3   4  12        0.11       -0.30      0.86 o
   4   4  12       52.19       50.91      2.54 o
   5   4  12       31.32       30.28      2.07 o
   6   4  12       44.39       45.06      2.66 o
   7   4  12        3.45        6.83      1.45 o
   8   4  12        0.30       -1.41      1.41 o
   9   4  12        3.32        7.04      1.92 o
  10   4  12        2.64        2.58      1.88 o
  11   4  12        0.47        2.05      2.34 o
 -13   5  12        0.23       -1.76      3.08 o
 -12   5  12        1.64        4.82      2.67 o
 -11   5  12       16.25       14.79      3.10 o
 -10   5  12        0.06       -1.18      1.97 o
  -9   5  12       44.23       54.91      4.34 o
  -8   5  12       14.99       11.68      1.90 o
  -7   5  12       20.09       25.19      2.17 o
  -6   5  12       20.53       15.65      1.66 o
  -5   5  12       33.58       35.46      2.26 o
  -4   5  12        6.30        7.90      1.15 o
  -3   5  12       38.98       38.54      1.70 o
  -2   5  12       35.91       32.63      1.58 o
  -1   5  12       60.47       56.81      1.96 o
   0   5  12       52.13       51.23      2.42 o
   1   5  12       16.77       14.70      1.32 o
   2   5  12        5.69        6.97      1.16 o
   3   5  12       12.45       10.00      1.30 o
   4   5  12        3.58        3.13      2.42 o
   5   5  12       35.54       38.18      2.24 o
   6   5  12        0.05        1.35      1.32 o
   7   5  12       17.15       20.07      4.54 o
   8   5  12        1.43        3.08      3.52 o
   9   5  12        0.36       -2.93      2.93 o
 -12   6  12        0.48        1.32      4.10 o
 -11   6  12        4.36        1.03      2.66 o
 -10   6  12       26.59       29.07      3.18 o
  -9   6  12        4.29        7.41      2.65 o
  -8   6  12       23.83       23.66      3.23 o
  -7   6  12        0.71        2.62      1.59 o
  -6   6  12        7.26        7.46      1.49 o
  -5   6  12       10.63        8.22      1.35 o
  -4   6  12       27.59       29.79      1.82 o
  -3   6  12       80.65       86.46      2.51 o
  -2   6  12        9.72       11.78      1.35 o
  -1   6  12      101.28      109.47      3.02 o
   0   6  12        2.13        1.17      1.71 o
   1   6  12       35.93       36.12      1.94 o
   2   6  12        1.37       -0.89      0.95 o
   3   6  12       28.71       34.33      1.94 o
   4   6  12        0.34        0.23      1.95 o
   5   6  12       12.49       15.30      2.85 o
   6   6  12        0.17       -2.78      2.78 o
   7   6  12        0.91        7.91      3.81 o
   8   6  12        5.07        3.95      3.81 o
   9   6  12        0.15       -3.08      3.08 o
 -10   7  12        0.05        1.46      2.90 o
  -9   7  12        3.97        0.55      2.08 o
  -8   7  12        1.43        3.69      2.20 o
  -7   7  12        8.00       12.03      2.40 o
  -6   7  12        0.32        1.76      2.62 o
  -5   7  12       11.93       11.48      2.68 o
  -4   7  12        0.07       -0.78      1.26 o
  -3   7  12        8.95       10.10      2.03 o
  -2   7  12       22.33       23.80      1.88 o
  -1   7  12        2.22        0.49      1.26 o
   0   7  12       58.92       67.74      2.74 o
   1   7  12       23.27       23.66      1.83 o
   2   7  12       31.00       34.98      2.19 o
   3   7  12        3.43        5.16      1.31 o
   4   7  12        7.30       12.74      4.10 o
   5   7  12        2.24        0.44      3.66 o
   6   7  12        8.67        8.35      4.10 o
   7   7  12        0.69       -1.76      3.66 o
   8   7  12        0.05       -3.08      3.08 o
  -9   8  12        1.98        2.34      4.39 o
  -8   8  12        1.39        1.06      3.44 o
  -7   8  12        0.84        1.04      2.07 o
  -6   8  12       14.46       16.35      3.16 o
  -5   8  12        2.09        2.16      1.86 o
  -4   8  12        1.51        2.33      1.82 o
  -3   8  12        1.82        2.73      2.75 o
  -2   8  12        0.27       -0.01      1.46 o
  -1   8  12        0.70        1.77      1.66 o
   0   8  12        3.26        1.94      1.66 o
   1   8  12        0.46        1.00      1.61 o
   2   8  12       31.16       32.47      6.37 o
   3   8  12        0.59        1.19      1.45 o
   5   8  12        0.81       -3.08      3.08 o
   6   8  12       12.33       10.11      4.39 o
  -6   9  12        0.03       -3.52      4.10 o
  -5   9  12        0.00        0.15      2.80 o
  -4   9  12        4.30        6.74      3.13 o
  -3   9  12        0.02       -0.14      1.83 o
  -2   9  12       11.56       13.29      2.30 o
  -1   9  12        7.49        9.13      2.19 o
   0   9  12       35.97       32.48      2.85 o
   1   9  12        0.15        2.05      1.69 o
   2   9  12        8.73        7.99      2.05 o
   3   9  12        0.01        1.03      3.66 o
 -11   0  13        0.12       -2.49      2.49 o
  -9   0  13        8.10        8.00      1.89 o
  -7   0  13       55.73       52.63      2.87 o
  -5   0  13      157.64      160.67      4.19 o
  -3   0  13        0.03        0.04      1.11 o
  -1   0  13      495.88      475.59     12.12 o
   1   0  13       22.87       28.66      2.49 o
   3   0  13      133.26      136.62      6.89 o
   5   0  13       66.61       56.41      4.54 o
   7   0  13       22.97       21.24      3.37 o
   9   0  13       12.17        4.54      2.93 o
 -12   1  13        8.06        9.08      3.52 o
 -11   1  13        0.01        1.99      1.99 o
 -10   1  13        7.80       11.39      1.89 o
  -9   1  13       29.63       31.16      2.01 o
  -8   1  13       29.74       24.97      1.80 o
  -7   1  13      173.04      170.16      4.01 o
  -6   1  13        2.50        1.16      0.92 o
  -5   1  13       23.36       18.93      1.26 o
  -4   1  13       33.85       34.16      1.51 o
  -3   1  13       59.79       50.03      1.90 o
  -2   1  13       18.49       17.84      1.29 o
  -1   1  13       27.19       20.06      2.05 o
   0   1  13        6.09        5.84      1.10 o
   1   1  13        4.90        2.66      1.03 o
   2   1  13       43.39       40.73      3.45 o
   3   1  13       63.50       51.94      3.00 o
   4   1  13       16.75       19.53      2.11 o
   5   1  13        2.80        3.50      1.54 o
   6   1  13        0.08        0.22      1.90 o
   7   1  13       64.33       70.22      4.40 o
   8   1  13        0.02       -0.31      3.30 o
   9   1  13        1.13       -0.04      1.71 o
  10   1  13        0.00       -1.81      1.81 o
  11   1  13        2.49        4.10      2.93 o
 -13   2  13        0.01        1.57      4.47 o
 -12   2  13        4.73        3.45      3.88 o
 -11   2  13        4.93        6.69      2.39 o
 -10   2  13       23.07       23.59      2.21 o
  -9   2  13        1.23       -0.75      1.27 o
  -8   2  13        2.36        1.65      1.28 o
  -7   2  13       11.48       11.60      1.39 o
  -6   2  13       17.31       17.47      2.03 o
  -5   2  13        7.75        7.20      1.04 o
  -4   2  13       58.11       56.86      1.87 o
  -3   2  13       30.19       29.50      2.04 o
  -2   2  13        1.78        2.46      0.86 o
  -1   2  13       34.54       39.15      2.08 o
   0   2  13        0.19       -0.01      0.86 o
   1   2  13        2.42        2.80      1.02 o
   2   2  13       66.47       66.05      2.78 o
   3   2  13       38.74       39.64      2.09 o
   4   2  13       38.16       32.97      2.46 o
   5   2  13       32.47       36.12      2.60 o
   6   2  13       26.08       25.27      4.69 o
   7   2  13       10.31       12.60      2.08 o
   8   2  13       38.09       41.90      3.13 o
   9   2  13        0.23        1.50      3.66 o
  10   2  13       16.62       21.52      2.81 o
  11   2  13        1.75        3.66      3.08 o
 -14   3  13        1.31       -3.95      4.10 o
 -13   3  13        0.01       -0.18      2.46 o
 -12   3  13        2.51        0.65      2.29 o
 -11   3  13        1.84        4.54      2.31 o
 -10   3  13        0.63       -1.03      1.90 o
  -9   3  13        7.82        4.33      1.58 o
  -8   3  13        7.44        9.25      1.66 o
  -7   3  13      103.71      108.73      3.37 o
  -6   3  13        0.54       -0.58      0.89 o
  -5   3  13       31.97       35.30      1.67 o
  -4   3  13       99.78       92.56      2.45 o
  -3   3  13       94.08      106.96      2.84 o
  -2   3  13      117.00      117.49      3.78 o
  -1   3  13        2.29        0.33      0.86 o
   0   3  13        2.79        1.97      1.05 o
   1   3  13      115.40      109.40      3.91 o
   2   3  13       25.28       27.58      2.16 o
   3   3  13       35.43       30.91      1.89 o
   4   3  13        2.68        2.86      1.76 o
   5   3  13       14.55       12.91      1.75 o
   6   3  13       25.10       23.89      6.08 o
   7   3  13        8.18       11.36      2.56 o
   8   3  13        1.49       -0.65      1.64 o
   9   3  13        3.35        6.60      2.20 o
  10   3  13        0.08       -0.37      1.83 o
  11   3  13        3.84        1.32      2.64 o
 -13   4  13        3.56        5.92      2.88 o
 -12   4  13        0.06        0.29      2.18 o
 -11   4  13       11.93        9.97      2.81 o
 -10   4  13        1.45        2.58      2.22 o
  -9   4  13        0.01       -1.46      1.46 o
  -8   4  13        6.32        4.51      1.38 o
  -7   4  13       24.07       22.53      1.87 o
  -6   4  13       19.20       16.50      1.67 o
  -5   4  13       22.20       21.27      1.58 o
  -4   4  13        5.49        8.49      1.05 o
  -3   4  13       85.13       94.50      2.73 o
  -2   4  13        7.00        6.01      1.54 o
  -1   4  13      238.69      236.94      4.18 o
   0   4  13       68.14       68.41      2.11 o
   1   4  13       60.66       53.33      2.09 o
   2   4  13       56.72       57.52      2.63 o
   3   4  13       63.70       69.70      2.82 o
   4   4  13       21.16       19.73      3.59 o
   5   4  13       30.78       32.16      3.30 o
   6   4  13        1.86        1.03      1.31 o
   7   4  13        0.19        2.23      1.51 o
   8   4  13        4.68        4.82      1.76 o
   9   4  13        0.19        2.92      1.79 o
  10   4  13        5.83       10.55      2.78 o
 -12   5  13        0.05        1.23      2.64 o
 -11   5  13        1.46        0.16      2.42 o
 -10   5  13        0.99       -0.71      2.39 o
  -9   5  13       12.39       14.61      2.98 o
  -8   5  13       17.40       15.84      2.32 o
  -7   5  13        7.82        9.59      1.97 o
  -6   5  13        0.62       -0.83      1.14 o
  -5   5  13        7.33        6.03      1.25 o
  -4   5  13       18.99       21.45      1.65 o
  -3   5  13        4.95        3.96      1.06 o
  -2   5  13       21.77       25.48      1.51 o
  -1   5  13       24.84       22.10      1.55 o
   0   5  13        1.81       -0.17      0.83 o
   1   5  13        2.49       -0.10      0.90 o
   2   5  13        0.53        1.69      0.93 o
   3   5  13        7.72        9.14      1.31 o
   4   5  13       45.36       48.08      2.68 o
   5   5  13       29.31       25.00      1.99 o
   6   5  13       13.41        9.20      1.47 o
   7   5  13       25.32       15.09      4.54 o
   8   5  13        1.51        0.88      3.52 o
 -11   6  13        0.00        0.98      3.04 o
 -10   6  13        3.27       -0.42      2.45 o
  -9   6  13        5.14        5.90      2.20 o
  -8   6  13       11.29       17.89      2.63 o
  -7   6  13        4.14        6.15      1.79 o
  -6   6  13        5.40       11.11      1.60 o
  -5   6  13        1.21        0.07      1.16 o
  -4   6  13        8.26        8.32      1.39 o
  -3   6  13        0.01       -0.44      1.03 o
  -2   6  13       26.68       30.27      2.02 o
  -1   6  13        3.37        3.43      1.30 o
   0   6  13        0.00       -0.39      1.08 o
   1   6  13        0.54       -1.21      1.21 o
   2   6  13        8.59        8.85      1.64 o
   3   6  13        0.07       -0.35      1.27 o
   4   6  13        1.10       -1.13      1.17 o
   5   6  13        0.32        8.93      3.81 o
   6   6  13        0.14        2.93      3.52 o
   7   6  13        4.60        7.18      4.10 o
   8   6  13        0.17       -2.20      3.37 o
 -10   7  13        2.83        3.66      4.54 o
  -9   7  13        1.98        1.12      2.85 o
  -8   7  13       11.12       14.41      4.26 o
  -7   7  13        0.05       -0.77      2.60 o
  -6   7  13        0.11       -0.63      1.73 o
  -5   7  13        5.60        5.72      2.11 o
  -4   7  13        1.53        0.02      1.53 o
  -3   7  13        6.07        4.09      1.49 o
  -2   7  13        7.58        2.58      1.68 o
  -1   7  13        4.93        2.82      1.38 o
   0   7  13        2.90        4.65      2.18 o
   1   7  13        4.29        0.97      1.41 o
   2   7  13        4.91        6.17      1.57 o
   3   7  13        4.36        6.97      1.60 o
   4   7  13        1.64        1.76      3.37 o
   5   7  13        8.94        3.37      3.95 o
   6   7  13        1.87        2.49      3.66 o
   7   7  13        5.65        9.67      4.54 o
  -8   8  13        0.52        1.90      4.54 o
  -7   8  13        0.02        0.28      3.95 o
  -6   8  13        2.95        3.19      3.37 o
  -5   8  13        0.03        0.44      1.79 o
  -4   8  13        1.51        4.31      1.93 o
  -3   8  13        8.30       11.20      2.22 o
  -2   8  13        0.66       -1.83      1.83 o
  -1   8  13        2.05        4.30      2.02 o
   0   8  13        0.97       -2.25      3.22 o
   1   8  13       15.65       20.42      2.53 o
   2   8  13        9.14       10.79      2.05 o
  -5   9  13        0.07       -0.07      3.00 o
  -4   9  13        0.23       -2.58      2.58 o
  -3   9  13        0.32       -1.69      4.03 o
  -2   9  13       13.43        4.10      4.54 o
  -1   9  13        1.32        1.89      2.34 o
   0   9  13       21.17       25.53      3.03 o
   1   9  13        0.02       -1.82      1.82 o
   2   9  13        4.90        7.47      4.54 o
 -12   0  14        0.30       -2.34      2.34 o
 -10   0  14       25.80       26.32      3.31 o
  -8   0  14       72.06       73.82      4.45 o
  -6   0  14       63.30       55.71      3.15 o
  -4   0  14       16.31       11.99      1.96 o
  -2   0  14        0.10        1.36      1.50 o
   0   0  14       46.01       53.17      6.23 o
   2   0  14       18.50       15.46      2.22 o
   4   0  14        2.13        1.46      2.05 o
   6   0  14       45.73       47.32      4.69 o
   8   0  14       33.78       30.62      4.25 o
  10   0  14        1.50       -1.76      2.78 o
 -12   1  14        0.81        2.78      3.22 o
 -11   1  14        8.63        9.91      2.54 o
 -10   1  14        5.90        2.22      1.76 o
  -9   1  14       12.65       10.01      2.02 o
  -8   1  14       13.04       14.00      1.79 o
  -7   1  14        5.98        3.36      1.24 o
  -6   1  14       47.36       45.49      2.00 o
  -5   1  14        1.53        1.63      0.98 o
  -4   1  14       72.82       80.55      2.52 o
  -3   1  14      117.40      119.01      3.29 o
  -2   1  14       15.25       15.61      1.41 o
  -1   1  14        5.64        6.40      1.27 o
   0   1  14       12.94       14.48      1.83 o
   1   1  14        0.20       -0.48      0.93 o
   2   1  14        8.77        6.20      1.27 o
   3   1  14        1.55       -0.40      1.23 o
   4   1  14        0.05        2.72      1.48 o
   5   1  14       60.02       56.10      7.47 o
   6   1  14       33.57       38.73      2.98 o
   7   1  14       38.25       37.76      3.10 o
   8   1  14       11.97       25.68      2.79 o
   9   1  14        0.04       -2.34      3.66 o
  10   1  14        1.17       -2.34      2.34 o
 -13   2  14        1.09        0.44      3.22 o
 -12   2  14        9.59        7.62      3.66 o
 -11   2  14        2.33        3.37      3.22 o
 -10   2  14        1.84        1.19      1.40 o
  -9   2  14       18.89       24.58      2.24 o
  -8   2  14        0.04       -0.69      1.20 o
  -7   2  14       20.48       20.99      1.59 o
  -6   2  14       46.03       49.58      2.09 o
  -5   2  14       42.73       39.80      1.74 o
  -4   2  14       18.79       21.24      1.49 o
  -3   2  14       33.97       37.28      1.99 o
  -2   2  14        0.01       -0.83      0.83 o
  -1   2  14       39.45       36.90      2.09 o
   0   2  14       10.94        9.89      1.40 o
   1   2  14       98.29      101.35      3.31 o
   2   2  14       10.78       12.43      1.59 o
   3   2  14      207.85      198.28     10.12 o
   4   2  14        0.55       -0.06      1.41 o
   5   2  14       17.59       22.20      2.71 o
   6   2  14       14.19       14.42      2.14 o
   7   2  14        4.58        1.12      3.44 o
   8   2  14        2.19        0.90      4.39 o
   9   2  14        3.96        1.13      1.94 o
  10   2  14        0.06        3.08      2.93 o
 -13   3  14        2.26        4.83      3.81 o
 -12   3  14       10.26        9.77      3.81 o
 -11   3  14        0.27        1.75      2.14 o
 -10   3  14        1.77        1.22      2.15 o
  -9   3  14        0.32       -1.27      1.27 o
  -8   3  14        4.27        2.38      1.97 o
  -7   3  14        6.02        3.51      1.28 o
  -6   3  14        0.01       -1.05      1.05 o
  -5   3  14        0.73        1.97      0.94 o
  -4   3  14       83.37       81.71      2.62 o
  -3   3  14       51.68       43.83      2.16 o
  -2   3  14       51.01       57.70      2.45 o
  -1   3  14       31.04       26.27      1.73 o
   0   3  14       33.87       33.52      1.87 o
   1   3  14        0.02       -0.75      0.83 o
   2   3  14        1.28        2.60      1.75 o
   3   3  14       67.42       71.64      3.55 o
   4   3  14        2.94        3.11      1.90 o
   5   3  14      120.51      123.01      4.85 o
   6   3  14        0.43       -0.91      1.46 o
   7   3  14       15.68       15.73      4.83 o
   8   3  14        5.01        5.22      2.00 o
   9   3  14        3.20        7.73      2.19 o
  10   3  14        2.16        4.54      2.93 o
 -12   4  14        0.36        2.83      2.67 o
 -11   4  14        3.30        3.79      2.56 o
 -10   4  14        2.47       -0.27      2.12 o
  -9   4  14        0.78       -1.37      2.27 o
  -8   4  14       28.97       35.51      3.09 o
  -7   4  14       19.49       20.22      1.92 o
  -6   4  14      105.38      109.00      3.74 o
  -5   4  14       11.54       12.79      1.48 o
  -4   4  14      100.84      108.31      3.71 o
  -3   4  14        5.68        4.54      1.18 o
  -2   4  14        9.26        9.05      1.36 o
  -1   4  14       23.28       27.25      1.63 o
   0   4  14       46.45       44.62      2.18 o
   1   4  14       30.32       29.79      1.76 o
   2   4  14        2.48        2.69      1.16 o
   3   4  14       15.72       17.51      2.02 o
   4   4  14        1.78        1.69      1.30 o
   5   4  14       16.46       22.48      2.28 o
   6   4  14       15.54       20.61      2.18 o
   7   4  14        0.04        1.92      1.64 o
   8   4  14        7.45        7.27      2.78 o
 -12   5  14        1.26        1.46      4.10 o
 -11   5  14        0.08        0.37      2.60 o
 -10   5  14       14.12       19.19      3.44 o
  -9   5  14        9.73        9.77      2.81 o
  -8   5  14       10.59       12.69      2.75 o
  -7   5  14       12.61       15.46      2.34 o
  -6   5  14        0.93       -1.17      1.17 o
  -5   5  14        7.02        5.12      1.38 o
  -4   5  14        5.04        3.78      1.17 o
  -3   5  14       71.08       68.52      3.02 o
  -2   5  14       63.46       62.10      3.05 o
  -1   5  14       42.07       43.42      2.03 o
   0   5  14      116.41      116.35      3.36 o
   1   5  14       10.91       12.01      1.41 o
   2   5  14       44.24       39.91      2.22 o
   3   5  14        3.63        3.26      1.41 o
   4   5  14        0.27        0.47      1.20 o
   5   5  14        0.34       -0.14      1.22 o
   6   5  14        1.19       -2.93      2.93 o
   7   5  14       13.88       15.82      4.69 o
 -10   6  14        1.33        2.65      4.17 o
  -9   6  14        2.50        0.71      2.05 o
  -8   6  14       22.23       21.91      2.93 o
  -7   6  14        1.25        1.70      1.94 o
  -6   6  14        6.50        7.17      2.07 o
  -5   6  14        9.63        4.36      1.58 o
  -4   6  14        0.58       -1.19      1.19 o
  -3   6  14       16.26       14.91      1.70 o
  -2   6  14        0.29       -0.43      1.20 o
  -1   6  14       17.40       19.52      2.79 o
   0   6  14        0.78       -0.40      1.89 o
   1   6  14       51.07       62.02      3.13 o
   2   6  14        9.38        8.76      3.46 o
   3   6  14       51.23       60.55      4.18 o
   4   6  14        3.88       -0.18      1.22 o
   5   6  14        8.95       12.74      4.39 o
   6   6  14        1.86        4.10      3.66 o
   7   6  14        0.02       -2.20      3.37 o
  -9   7  14        1.74        3.21      3.36 o
  -8   7  14        2.72        0.57      4.32 o
  -7   7  14        0.73        0.87      2.07 o
  -6   7  14        2.54        2.70      2.12 o
  -5   7  14        4.70        7.02      2.11 o
  -4   7  14        4.52        6.60      2.01 o
  -3   7  14        0.05        0.05      2.09 o
  -2   7  14        2.44        2.56      1.79 o
  -1   7  14        1.16       -0.56      1.42 o
   0   7  14        0.27        0.02      1.37 o
   1   7  14        6.96        7.27      3.64 o
   2   7  14        2.98        3.58      1.55 o
   3   7  14        4.17        5.31      1.49 o
   4   7  14       11.23       13.48      4.39 o
   5   7  14        7.29       12.45      4.69 o
   6   7  14        0.89        6.74      4.25 o
  -7   8  14        0.92        0.59      4.39 o
  -6   8  14        0.26       -1.02      4.98 o
  -5   8  14        2.95        5.24      3.26 o
  -4   8  14        0.03        0.39      1.83 o
  -3   8  14        0.04        2.58      3.73 o
  -2   8  14        1.15        3.79      2.05 o
  -1   8  14        1.05        1.54      1.85 o
   0   8  14        2.15       -1.11      3.08 o
   1   8  14        0.01        0.98      1.61 o
   2   8  14        0.02        3.22      1.76 o
 -11   0  15        6.57        2.49      3.08 o
  -9   0  15        0.18       -1.90      1.90 o
  -7   0  15        0.51       -0.56      1.51 o
  -5   0  15        0.12        0.01      1.39 o
  -3   0  15       78.54       78.96      3.63 o
  -1   0  15      240.72      248.45      8.14 o
   1   0  15      275.35      268.55      8.58 o
   3   0  15       74.97       71.65      5.42 o
   5   0  15       89.57      110.19      6.89 o
   7   0  15       27.71       35.45      4.54 o
   9   0  15        0.95        0.88      2.93 o
 -12   1  15        0.20       -0.59      2.93 o
 -11   1  15        0.51       -0.22      2.17 o
 -10   1  15        0.01       -0.15      1.66 o
  -9   1  15        3.30        2.03      1.82 o
  -8   1  15        1.18        0.05      1.71 o
  -7   1  15       23.45       22.92      1.72 o
  -6   1  15       23.62       23.65      1.69 o
  -5   1  15      121.65      122.27      4.53 o
  -4   1  15        0.02       -0.48      0.89 o
  -3   1  15       37.94       36.40      1.84 o
  -2   1  15        3.00        2.89      1.14 o
  -1   1  15        1.34        0.28      1.11 o
   0   1  15       10.67        9.47      1.58 o
   1   1  15        1.81        0.76      1.11 o
   2   1  15       21.41       21.34      1.99 o
   3   1  15        2.20        1.36      1.50 o
   4   1  15       40.89       35.93      2.88 o
   5   1  15        0.06       -1.40      1.40 o
   6   1  15       10.41       15.65      2.42 o
   7   1  15        0.87       -1.69      1.69 o
   8   1  15        1.60        3.94      2.12 o
   9   1  15        7.35        5.27      2.93 o
 -12   2  15        1.93        5.86      3.66 o
 -11   2  15        2.36        3.81      3.37 o
 -10   2  15       13.58       17.30      2.89 o
  -9   2  15        1.06        0.75      1.63 o
  -8   2  15        3.93        2.10      1.66 o
  -7   2  15       22.35       21.57      1.89 o
  -6   2  15        1.04        1.52      1.17 o
  -5   2  15       67.93       66.05      2.42 o
  -4   2  15       28.00       25.27      1.65 o
  -3   2  15        0.01        0.03      0.99 o
  -2   2  15        4.49        2.48      1.06 o
  -1   2  15        0.06       -0.47      0.99 o
   0   2  15       41.82       42.73      2.36 o
   1   2  15       17.96       16.80      1.73 o
   2   2  15        7.79       10.29      1.65 o
   3   2  15        3.70        3.67      1.68 o
   4   2  15       65.79       74.67      3.94 o
   5   2  15        0.01        0.27      1.62 o
   6   2  15       56.10       44.78      4.83 o
   7   2  15        2.96        6.48      2.20 o
   8   2  15        5.67        2.49      3.37 o
   9   2  15        0.59       -1.76      2.49 o
 -12   3  15        3.39        4.83      3.52 o
 -11   3  15        4.36        1.32      2.93 o
 -10   3  15        7.54       10.25      3.66 o
  -9   3  15        0.69       -0.40      1.75 o
  -8   3  15        0.23       -0.35      1.65 o
  -7   3  15        2.56        1.54      1.35 o
  -6   3  15        1.56       -0.59      1.09 o
  -5   3  15       13.89       13.65      1.62 o
  -4   3  15       10.21       13.29      1.52 o
  -3   3  15        7.80       11.13      1.46 o
  -2   3  15       38.39       38.88      2.16 o
  -1   3  15        0.44        0.04      1.00 o
   0   3  15        0.32       -0.03      1.01 o
   1   3  15       10.46        6.84      1.24 o
   2   3  15        0.01       -1.24      1.24 o
   3   3  15        7.85        9.10      1.90 o
   4   3  15       24.73       24.54      2.44 o
   5   3  15       16.66       21.98      2.52 o
   6   3  15        0.94       -1.51      1.51 o
   7   3  15       14.23       12.95      2.35 o
   8   3  15        6.69        5.11      3.95 o
   9   3  15        2.93       -2.49      2.49 o
 -11   4  15        0.58       -0.44      2.93 o
 -10   4  15        2.21        7.03      3.52 o
  -9   4  15        6.06        8.64      3.37 o
  -8   4  15       10.62       13.62      3.66 o
  -7   4  15        1.01       -1.90      1.90 o
  -6   4  15       36.23       32.30      2.64 o
  -5   4  15        0.99        0.64      1.19 o
  -4   4  15        7.73        8.27      1.46 o
  -3   4  15        3.79        2.89      1.26 o
  -2   4  15       26.32       30.22      2.00 o
  -1   4  15       40.22       44.56      2.08 o
   0   4  15       13.40       15.67      1.46 o
   1   4  15       70.36       77.49      3.28 o
   2   4  15        7.43        8.50      1.86 o
   3   4  15       10.87       11.17      3.37 o
   4   4  15       12.48       11.61      1.90 o
   5   4  15        4.49        3.82      2.27 o
   6   4  15        2.41        1.15      1.54 o
   7   4  15        0.63        2.28      1.83 o
   8   4  15        0.09        2.05      2.20 o
  -9   5  15        2.91        1.76      3.08 o
  -8   5  15        1.76       -0.44      3.08 o
  -7   5  15        4.71        2.78      3.08 o
  -6   5  15        9.08       10.27      2.12 o
  -5   5  15        7.75        3.98      1.93 o
  -4   5  15       13.87       12.12      1.82 o
  -3   5  15        4.20        3.52      1.34 o
  -2   5  15       47.84       49.38      3.66 o
  -1   5  15        3.92        5.62      1.63 o
   0   5  15       43.81       49.62      3.74 o
   1   5  15        1.04       -0.43      1.34 o
   2   5  15        9.76       14.58      2.18 o
   3   5  15       31.54       38.78      2.90 o
   4   5  15        3.09        0.84      2.27 o
   5   5  15       31.92       36.55      2.69 o
   6   5  15       13.98       12.01      4.54 o
  -9   6  15        0.79       -2.20      4.10 o
  -8   6  15       23.40       15.97      5.27 o
  -7   6  15        0.00        4.87      2.49 o
  -6   6  15       12.96       12.97      3.44 o
  -5   6  15        0.86       -1.38      1.81 o
  -4   6  15       13.31       19.54      3.09 o
  -3   6  15        2.23        0.54      1.67 o
  -2   6  15        5.25        5.47      1.75 o
  -1   6  15        5.09        2.17      1.55 o
   0   6  15       13.62       13.56      2.02 o
   1   6  15       18.80       19.77      2.94 o
   2   6  15       14.86       12.35      2.08 o
   3   6  15        0.04       -1.23      1.23 o
   4   6  15        0.41        3.22      3.81 o
   5   6  15        2.81        4.98      3.95 o
  -7   7  15        0.01       -1.17      3.95 o
  -6   7  15        0.54       -1.61      3.95 o
  -5   7  15        3.81        5.45      2.44 o
  -4   7  15       12.81       15.25      3.37 o
  -3   7  15       10.89       14.40      3.00 o
  -2   7  15       21.70       25.67      3.30 o
  -1   7  15        0.53        0.89      1.98 o
   0   7  15       14.29       17.11      2.19 o
   1   7  15        0.88       -0.02      2.73 o
   2   7  15        8.80        8.74      1.99 o
   3   7  15        7.74        3.66      4.10 o
   4   7  15        8.86       11.28      4.54 o
  -4   8  15        0.20       -0.15      4.10 o
  -3   8  15        0.07       -2.78      3.66 o
  -2   8  15        0.69        0.15      4.10 o
  -1   8  15        7.85        3.95      2.31 o
   0   8  15        0.67       -0.94      1.72 o
   1   8  15        6.04        6.31      2.20 o
 -10   0  16        1.83        0.88      3.08 o
  -8   0  16      126.14      136.67      6.36 o
  -6   0  16      246.68      261.57      8.86 o
  -4   0  16       63.33       63.57      3.52 o
  -2   0  16       16.93       19.43      2.71 o
   0   0  16        0.00       -1.51      1.51 o
   2   0  16        2.50        0.00      2.20 o
   4   0  16        0.49        0.44      2.20 o
   6   0  16        2.16       -0.73      2.49 o
   8   0  16        9.75        3.95      3.22 o
 -12   1  16        6.58        9.08      3.81 o
 -11   1  16        3.84        5.54      4.47 o
 -10   1  16        4.08        3.22      2.38 o
  -9   1  16        0.35        0.72      1.73 o
  -8   1  16        0.99       -1.45      1.56 o
  -7   1  16        6.12        3.70      1.58 o
  -6   1  16        5.99        6.80      1.59 o
  -5   1  16        1.74        1.13      1.16 o
  -4   1  16       25.02       23.85      1.72 o
  -3   1  16       20.57       17.97      1.67 o
  -2   1  16       76.78       81.24      2.96 o
  -1   1  16        6.92        5.68      1.47 o
   0   1  16       72.32       72.58      3.07 o
   1   1  16        2.36        1.42      1.30 o
   2   1  16       62.34       64.90      9.38 o
   3   1  16        1.01       -0.45      1.48 o
   4   1  16       19.63       17.24      2.46 o
   5   1  16        6.04        8.32      2.11 o
   6   1  16        5.39        4.58      2.02 o
   7   1  16        3.75        1.70      2.06 o
   8   1  16        4.03       13.18      3.52 o
 -12   2  16        0.42       -2.05      3.22 o
 -11   2  16        0.29       -0.88      2.93 o
 -10   2  16        1.13        1.89      2.42 o
  -9   2  16        0.00       -1.72      1.72 o
  -8   2  16        0.21       -0.13      1.83 o
  -7   2  16        3.02        2.14      1.68 o
  -6   2  16        6.86        7.61      1.88 o
  -5   2  16        1.66       -0.28      1.16 o
  -4   2  16        3.01        1.39      1.08 o
  -3   2  16       26.94       31.36      2.08 o
  -2   2  16        0.36        1.41      1.20 o
  -1   2  16      137.67      139.56      4.84 o
   0   2  16        5.14        0.66      1.31 o
   1   2  16       21.55       20.29      2.71 o
   2   2  16        2.07        0.15      2.12 o
   3   2  16       28.14       36.74      3.03 o
   4   2  16        0.90        0.22      1.68 o
   5   2  16       18.74       21.92      2.71 o
   6   2  16        4.92        6.48      2.15 o
   7   2  16        0.51        0.00      1.86 o
   8   2  16        0.00        3.95      3.08 o
 -11   3  16        1.31        1.03      3.08 o
 -10   3  16        0.50       -1.32      2.64 o
  -9   3  16        0.68        1.17      2.93 o
  -8   3  16        3.61        0.63      1.83 o
  -7   3  16        9.29        6.62      5.57 o
  -6   3  16        3.63        0.81      1.75 o
  -5   3  16        1.08       -0.70      1.23 o
  -4   3  16        1.15       -0.65      1.22 o
  -3   3  16        3.99        3.93      1.45 o
  -2   3  16        4.35        4.03      1.31 o
  -1   3  16        0.03       -0.19      1.20 o
   0   3  16        1.82        3.36      1.43 o
   1   3  16       13.68       14.25      1.69 o
   2   3  16        9.17       10.96      2.03 o
   3   3  16       14.93       14.17      2.28 o
   4   3  16       68.62       91.23      6.67 o
   5   3  16       24.81       24.81      2.76 o
   6   3  16       42.10       52.74      3.73 o
   7   3  16       13.43       18.90      3.22 o
   8   3  16        0.35        3.22      2.78 o
  -9   4  16        2.21        4.54      3.22 o
  -8   4  16        0.14       -1.76      2.49 o
  -7   4  16        6.43        1.22      3.88 o
  -6   4  16        1.85        0.54      2.42 o
  -5   4  16        1.16        0.51      3.59 o
  -4   4  16       16.28       18.20      2.21 o
  -3   4  16        3.06        2.08      1.50 o
  -2   4  16       16.34       19.51      2.16 o
  -1   4  16       10.83       10.00      1.63 o
   0   4  16       19.91       24.72      2.61 o
   1   4  16        0.40       -0.29      1.22 o
   2   4  16        0.14        0.31      1.43 o
   3   4  16        0.03        0.32      3.44 o
   4   4  16        8.64       10.48      2.11 o
   5   4  16        1.02        3.11      2.34 o
   6   4  16       22.16       21.95      2.53 o
   7   4  16        2.62        4.54      2.20 o
  -8   5  16        6.60        7.03      3.52 o
  -7   5  16        0.96        0.59      2.64 o
  -6   5  16        1.92        2.20      2.64 o
  -5   5  16       22.88       26.70      3.10 o
  -4   5  16        6.63        7.49      1.77 o
  -3   5  16       29.04       33.47      2.47 o
  -2   5  16        3.61        3.20      1.67 o
  -1   5  16       36.29       37.35      2.76 o
   0   5  16       22.99       23.66      2.34 o
   1   5  16       26.98       21.49      2.68 o
   2   5  16       72.96       77.64      4.23 o
   3   5  16        2.88        1.60      1.90 o
   4   5  16       30.72       35.13      5.93 o
   5   5  16        0.39       -1.44      1.44 o
  -8   6  16       10.79       10.11      4.98 o
  -7   6  16        0.20        2.78      4.25 o
  -6   6  16        1.62        1.76      4.10 o
  -5   6  16        0.05       -0.03      1.97 o
  -4   6  16        7.79       10.19      3.74 o
  -3   6  16        9.41        5.61      2.05 o
  -2   6  16        3.68        5.83      1.84 o
  -1   6  16       19.73       15.50      2.29 o
   0   6  16        3.10        2.72      2.47 o
   1   6  16        1.85        2.32      4.47 o
   2   6  16        0.02        2.05      3.66 o
   3   6  16        6.26       10.03      2.56 o
   4   6  16        8.14        0.44      3.66 o
  -6   7  16        0.10        0.15      4.25 o
  -5   7  16        5.69        6.88      4.98 o
  -4   7  16        1.69        0.29      3.95 o
  -3   7  16        8.50        7.47      4.83 o
  -2   7  16        5.70        8.22      2.46 o
  -1   7  16        1.16        4.32      2.13 o
   0   7  16        0.71        0.50      1.51 o
   1   7  16        3.71        0.08      3.95 o
   2   7  16        0.98        3.47      2.05 o
   3   7  16        4.07        3.66      3.95 o
 -11   0  17        3.53        5.57      3.66 o
  -9   0  17        4.99       -0.73      3.08 o
  -7   0  17       13.23       15.07      9.30 o
  -5   0  17       29.22       31.70      4.98 o
  -3   0  17       95.65       95.65      7.03 o
  -1   0  17       41.17       40.73      4.69 o
   1   0  17       19.89       25.49      3.95 o
   3   0  17       44.08       49.96      5.13 o
   5   0  17       12.19        7.18      3.37 o
 -11   1  17        0.82        1.76      3.22 o
 -10   1  17        0.48        1.21      2.43 o
  -9   1  17        1.45        0.79      2.08 o
  -8   1  17        9.68        4.47      2.36 o
  -7   1  17        4.85        3.25      1.81 o
  -6   1  17       28.88       27.77      2.35 o
  -5   1  17       12.91        9.03      1.78 o
  -4   1  17        0.78       -1.21      1.29 o
  -3   1  17        8.56       10.03      1.68 o
  -2   1  17       22.34       22.09      2.32 o
  -1   1  17        0.10       -1.51      1.51 o
   0   1  17       44.46       46.33     10.62 o
   1   1  17        3.35        1.30      2.20 o
   2   1  17       35.30       35.84      6.45 o
   3   1  17        0.50        4.15      3.00 o
   4   1  17       51.43       64.10      4.19 o
   5   1  17        6.30        2.49      2.42 o
   6   1  17        4.45        5.00      2.42 o
 -10   2  17        3.20        4.25      3.37 o
  -9   2  17        0.53        0.73      3.95 o
  -8   2  17       17.53       21.15      5.05 o
  -7   2  17        0.00       -1.76      1.76 o
  -6   2  17        8.75        4.71      2.08 o
  -5   2  17        2.24        1.87      1.79 o
  -4   2  17       37.22       36.54      5.54 o
  -3   2  17       21.18       17.17      2.13 o
  -2   2  17      117.32      119.83      5.48 o
  -1   2  17        8.41       11.07      2.29 o
   0   2  17       14.69       11.82      2.35 o
   1   2  17        5.43        2.51      1.65 o
   2   2  17        1.77        0.80      1.60 o
   3   2  17        4.67        4.52      1.97 o
   4   2  17        1.73        1.55      1.86 o
   5   2  17        1.34        3.39      2.08 o
   6   2  17       22.83       23.29      3.66 o
  -9   3  17        1.18        1.76      3.08 o
  -8   3  17        1.57        1.62      2.06 o
  -7   3  17       10.65       16.57      2.84 o
  -6   3  17        0.52        0.02      1.81 o
  -5   3  17        7.17        9.52      4.32 o
  -4   3  17        3.45        2.21      3.44 o
  -3   3  17        2.32        8.01      2.14 o
  -2   3  17       14.05       14.29      2.46 o
  -1   3  17        0.01       -1.89      2.56 o
   0   3  17       28.44       25.11      5.27 o
   1   3  17        5.97        9.23      2.56 o
   2   3  17        7.38       13.71      2.35 o
   3   3  17       17.19       18.10      2.52 o
   4   3  17       10.15       10.37      2.38 o
   5   3  17       10.50       11.85      3.08 o
   6   3  17       13.88       21.53      3.37 o
  -8   4  17        0.12       -0.29      2.78 o
  -7   4  17        1.73        3.85      2.78 o
  -6   4  17        1.25       -0.01      2.00 o
  -5   4  17       10.14        9.09      2.31 o
  -4   4  17       14.73       14.18      2.52 o
  -3   4  17       33.27       36.87      3.31 o
  -2   4  17        0.59       -0.26      1.83 o
  -1   4  17        5.96        7.37      1.79 o
   0   4  17        8.48        7.76      1.81 o
   1   4  17        4.78        5.63      2.56 o
   2   4  17        0.00        0.23      1.64 o
   3   4  17       32.25       39.52      4.17 o
   4   4  17        0.70        2.62      1.84 o
   5   4  17       10.75       11.28      2.78 o
   6   4  17        2.08        1.61      2.20 o
  -5   5  17       17.34       20.23      2.55 o
  -4   5  17        1.10        1.06      1.70 o
  -3   5  17        7.71        8.34      2.08 o
  -2   5  17        4.75        6.80      1.93 o
  -1   5  17        1.50       -1.42      1.56 o
   0   5  17       15.58       21.23      3.01 o
   1   5  17        0.51       -1.53      1.53 o
   2   5  17       13.70       14.77      2.41 o
   3   5  17        0.74        1.56      2.78 o
   4   5  17       10.44       14.65      2.78 o
  -6   6  17        4.45        2.05      4.54 o
  -5   6  17        0.52       -3.22      3.22 o
  -4   6  17        8.04        8.35      4.54 o
  -3   6  17        6.85        4.65      1.94 o
  -2   6  17       19.06       20.26      2.55 o
  -1   6  17       12.75       11.74      2.18 o
   0   6  17       10.92       14.77      4.32 o
   1   6  17       18.10       18.43      3.30 o
   2   6  17        0.44       -0.19      3.00 o
   3   6  17        8.85        3.37      2.34 o
 -10   0  18        3.18        0.00      3.37 o
  -8   0  18        0.06       -1.46      2.64 o
  -6   0  18       12.03       12.89      3.81 o
  -4   0  18      134.93      136.61     10.85 o
  -2   0  18       61.59       67.69      6.01 o
   0   0  18        3.32        3.81      2.78 o
   2   0  18       37.18       50.10      5.57 o
   4   0  18        0.83        2.05      3.22 o
 -10   1  18        0.33        1.61      3.37 o
  -9   1  18        5.21        4.02      3.08 o
  -8   1  18        2.66        3.30      2.38 o
  -7   1  18       10.86        6.84      2.43 o
  -6   1  18        0.01       -1.90      1.90 o
  -5   1  18        7.01        9.42      2.20 o
  -4   1  18        0.02        0.89      1.66 o
  -3   1  18       11.54       14.86      2.24 o
  -2   1  18       20.44       15.83      2.67 o
  -1   1  18        9.26        9.77      2.38 o
   0   1  18       53.31       63.64      4.19 o
   1   1  18        0.34       -0.36      1.83 o
   2   1  18      113.75      131.58      9.53 o
   3   1  18        0.04        1.87      2.06 o
   4   1  18      101.46      111.49      5.57 o
   5   1  18        1.83        6.74      3.22 o
  -9   2  18        3.20        4.83      3.81 o
  -8   2  18        0.83       -0.12      3.88 o
  -7   2  18        1.37        1.86      2.15 o
  -6   2  18        0.09       -1.76      1.76 o
  -5   2  18        6.39        4.91      2.17 o
  -4   2  18       10.95       11.21      2.54 o
  -3   2  18        7.09        7.41      2.23 o
  -2   2  18       21.94       17.44      2.71 o
  -1   2  18        2.20        3.57      1.97 o
   0   2  18        2.80        1.30      1.83 o
   1   2  18        6.71        3.96      2.11 o
   2   2  18        3.05        3.28      1.96 o
   3   2  18        0.02       -1.72      1.72 o
   4   2  18        3.37        3.52      2.03 o
   5   2  18        9.16        6.15      3.08 o
  -8   3  18        5.39        5.86      3.66 o
  -7   3  18        8.82        6.15      2.59 o
  -6   3  18        6.12        5.45      2.33 o
  -5   3  18       14.65       14.28      2.77 o
  -4   3  18        2.66        3.15      2.06 o
  -3   3  18        6.92        3.82      2.08 o
  -2   3  18        0.49       -2.34      2.78 o
  -1   3  18        7.19        5.97      2.31 o
   0   3  18        0.13       -0.50      1.68 o
   1   3  18        4.47        3.99      2.00 o
   2   3  18        0.83       -0.60      2.34 o
   3   3  18        0.89        0.96      1.90 o
   4   3  18        2.15        1.90      2.34 o
  -6   4  18        5.16       11.86      4.25 o
  -5   4  18        0.09       -1.83      1.83 o
  -4   4  18       23.98       27.01      3.27 o
  -3   4  18        1.13        1.41      1.90 o
  -2   4  18       25.10       24.53      3.05 o
  -1   4  18        1.45       -1.87      1.87 o
   0   4  18        4.22        8.49      2.33 o
   1   4  18        0.03       -1.71      1.71 o
   2   4  18        9.98        7.87      4.32 o
   3   4  18        0.21       -1.46      1.90 o
   4   4  18        0.03       -1.76      2.05 o
  -5   5  18        4.88        5.54      2.89 o
  -4   5  18        4.59        4.47      2.80 o
  -3   5  18        4.28        6.34      3.44 o
  -2   5  18        7.27        2.81      1.84 o
  -1   5  18        0.35       -1.21      1.77 o
   0   5  18        6.66        9.91      2.64 o
   1   5  18        1.56        3.64      2.20 o
   2   5  18        3.38       -0.15      2.20 o
  -3   6  18        9.33       12.30      4.98 o
  -2   6  18        1.44        5.28      3.04 o
  -1   6  18       14.74       15.23      5.27 o
  -7   0  19       16.87        6.59      3.81 o
  -5   0  19        1.68        0.15      2.93 o
  -3   0  19        3.69        6.88      3.37 o
  -1   0  19       12.48       13.18      3.81 o
   1   0  19       13.56       15.09      3.95 o
  -8   1  19       10.72       15.23      4.83 o
  -7   1  19       11.94       13.96      3.05 o
  -6   1  19       29.80       31.10      3.72 o
  -5   1  19       13.85       14.95      3.00 o
  -4   1  19        1.61        3.81      2.28 o
  -3   1  19       17.23       20.25      3.04 o
  -2   1  19       10.65       12.93      2.64 o
  -1   1  19        9.77       12.99      2.67 o
   0   1  19        7.05        7.18      2.38 o
   1   1  19       16.84       22.38      5.57 o
   2   1  19        5.58        7.24      2.48 o
  -8   2  19        0.76        0.44      3.22 o
  -7   2  19        0.01       -1.17      2.93 o
  -6   2  19       18.58       22.70      4.83 o
  -5   2  19        0.04       -0.81      2.07 o
  -4   2  19       36.10       37.79      3.75 o
  -3   2  19        1.93       -1.72      1.76 o
  -2   2  19       11.43       12.87      4.10 o
  -1   2  19        3.55        2.50      2.12 o
   0   2  19       19.12       24.29      5.79 o
   1   2  19        2.62        4.41      2.15 o
   2   2  19        4.23        0.73      2.64 o
  -8   3  19        3.22       -2.93      2.93 o
  -7   3  19        1.40        1.32      3.37 o
  -6   3  19        2.50       -0.15      3.08 o
  -5   3  19        2.91        4.83      3.52 o
  -4   3  19        0.22        0.15      3.22 o
  -3   3  19        4.31        3.70      2.17 o
  -2   3  19        0.51       -0.75      2.12 o
  -1   3  19        1.08        1.27      1.97 o
   0   3  19        3.83       -0.81      2.00 o
   1   3  19        0.89       -0.59      2.34 o
  -6   4  19        3.67        4.39      3.52 o
  -5   4  19        0.65       -0.15      3.22 o
  -4   4  19        0.00       -1.32      3.22 o
  -3   4  19        0.93       -0.15      3.37 o
  -2   4  19        0.04       -1.90      2.32 o
  -1   4  19        5.05        3.81      3.52 o
  -4   5  19        0.03        0.88      3.66 o
 
